# Supplementary material for: Genome-wide analysis of WD40 protein family and functional characterization of BvWD40-82 in sugar beet
Source: Front Plant Sci. 2023 Jun 2;14:1185440. doi: 10.3389/fpls.2023.1185440 (PMC10272600; doi:10.3389/fpls.2023.1185440)
Supplement: Supplementary file 1 [file DataSheet_1.zip]

Archive with 4 entries (3 files):
- Supplementary Material/
- Supplementary Material/Supplementary figures.docx
- Supplementary Material/Supplementary Table 1 Physical property of BvWD40s.xlsx
- Supplementary Material/Supplementary Table 2 Domain composition of BvWD40s.xlsx
