# Supplementary material for: Genome-wide analysis of WD40 protein family and functional characterization of BvWD40-82 in sugar beet
Source: Front Plant Sci. 2023 Jun 2;14:1185440. doi: 10.3389/fpls.2023.1185440 (PMC10272600; doi:10.3389/fpls.2023.1185440)
Supplement: Supplementary file 1 [file DataSheet_1.zip › Supplementary Material/Supplementary Table 1 Physical property of BvWD40s.xlsx]

## Sheet: Sheet1
Gene Name	Protein Annotation Information	Protein ID	Transcription ID	Gene ID	Chr.	Start Position （bp）	End Position （bp）	Length（aa）	Number of WD domains	Molecular Weight（kDa）	pI	Exons	Introns	Subfamily
BvWD40-1	WD repeat-containing protein DWA2	XP_010692822.1	XM_010694520.2	LOC104905877	Chr1:	298540	310664	351	5	39.1518	4.87	14	13	A
BvWD40-2	SEC12-like protein 2	XP_010691946.1	XM_010693644.2	LOC104905192	Chr1:	306198	312615	382	4	41.7694	5.92	10	9	A
BvWD40-3	transcription initiation factor TFIID subunit 5	XP_010691970.1	XM_010693668.1	LOC104905212	Chr1:	615968	626118	678	6	75.3038	6.25	20	19	I
BvWD40-4	WD repeat-containing protein 44	XP_010694812.1	XM_010696510.2	LOC104907549	Chr1:	3049403	3054213	745	7	83.0853	6.82	8	7	A
BvWD40-5	transducin beta-like protein 2	XP_010692248.1	XM_010693946.2	LOC104905405	Chr1:	3074021	3083350	439	4	47.8098	8.3	10	9	A
BvWD40-6	BEACH domain-containing protein C2	XP_010692300.1	XM_010693998.2	LOC104905448	Chr1:	3612235	3640647	2989	3	325.935	5.56	32	31	E
BvWD40-7	PREDICTED: protein SUPPRESSOR OF PHYA-105 1 isoform X1	XP_019103441.1	XM_019247896.1	LOC104886596	Chr1:	3847319	3863839	1014	7	113.232	6.44	11	10	A
BvWD40-8	zinc finger CCCH domain-containing protein 48	XP_019107736.1	XM_019252191.1	LOC104905489	Chr1:	4237190	4241107	460	6	50.9778	7.24	8	7	C
BvWD40-9	PREDICTED: protein DECREASED SIZE EXCLUSION LIMIT 1	XP_010670823.1	XM_010672521.2	LOC104887767	Chr1:	5466410	5477737	391	5	42.7134	5.89	14	13	A
BvWD40-10	BEACH domain-containing protein B isoform X2	XP_010671602.1	XM_010673300.2	LOC104888359	Chr1:	6115848	6159745	3257	5	365.322	5.93	39	38	E
BvWD40-11	coatomer subunit alpha-2-like	XP_010672358.1	XM_010674056.2	LOC104888938	Chr1:	6894548	6900502	1211	7	136.554	6.79	3	2	E
BvWD40-12	WD repeat-containing protein 76	XP_010672448.1	XM_010674146.2	LOC104889014	Chr1:	7039121	7044811	526	4	59.248	6.66	5	4	A
BvWD40-13	WD and tetratricopeptide repeats protein 1	XP_010675524.1	XM_010677222.1	LOC104891512	Chr1:	9756277	9781130	761	6	83.663	6.18	22	21	A
BvWD40-14	transducin beta-like protein 3	XP_010683079.1	XM_010684777.2	LOC104897827	Chr1:	23115606	23132713	880	13	97.1426	6.13	14	13	B
BvWD40-15	U3 small nucleolar RNA-associated protein 4	XP_010687809.1	XM_010689507.2	LOC104901882	Chr1:	33206792	33215122	825	8	91.1232	6.94	11	10	A
BvWD40-16	DNA excision repair protein ERCC-8 isoform X1	XP_019105446.1	XM_019249901.1	LOC104902089	Chr1:	33542615	33548008	475	4	53.0444	9.07	7	6	A
BvWD40-17	F-box-like/WD repeat-containing protein TBL1Y isoform X1	XP_010688251.1	XM_010689949.2	LOC104902242	Chr1:	33872400	33901503	563	8	63.0388	5.7	14	13	I
BvWD40-18	protein DAMAGED DNA-BINDING 2	XP_010688953.1	XM_010690651.2	LOC104902748	Chr1:	34928994	34934249	546	5	61.4458	8.31	11	10	C
BvWD40-19	myosin heavy chain kinase C	XP_010693372.1	XM_010695070.2	LOC104906333	Chr2:	52375	54193	412	6	45.7143	8.66	1	0	A
BvWD40-20	protein SLOW WALKER 1	XP_010693187.1	XM_010694885.2	LOC104906169	Chr2:	377582	379544	526	6	59.3353	9.67	1	0	B
BvWD40-21	ribosome biogenesis protein WDR12 homolog	XP_010693198.1	XM_010694896.2	LOC104906176	Chr2:	638677	660116	436	7	47.8749	5.26	14	13	B
BvWD40-22	protein FIZZY-RELATED 3 isoform X1	XP_010690812.1	XM_010692510.2	LOC104904293	Chr2:	1736610	1741144	515	7	56.2579	9.51	10	9	A
BvWD40-23	protein transport protein SEC31 homolog B isoform X1	XP_019107930.1	XM_019252385.1	LOC104907477	Chr2:	5792884	5806451	1147	6	123.988	5.13	22	21	E
BvWD40-24	F-box/WD-40 repeat-containing protein At3g52030 isoform X1	XP_010694813.1	XM_010696511.2	LOC104907565	Chr2:	5895321	5901639	423	5	47.1385	8.9	9	8	C
BvWD40-25	topless-related protein 1-like	XP_019108279.1	XM_019252734.1	LOC104882902	Chr2:	8212932	8224909	698	10	77.7186	5.81	18	17	A
BvWD40-26	myosin heavy chain kinase B	XP_010668294.1	XM_010669992.1	LOC104885297	Chr2:	10357486	10358981	482	7	54.9437	8.74	1	0	A
BvWD40-27	beta-TrCP-like	XP_019103667.1	XM_019248122.1	LOC104885325	Chr2:	10412835	10413350	171	2	19.2228	6.05	1	0	A
BvWD40-28	zinc finger CCCH domain-containing protein 63 isoform X1	XP_010668327.1	XM_010670025.2	LOC104885329	Chr2:	10457523	10459386	291	4	33.0874	8.53	2	1	A
BvWD40-29	serine/threonine protein phosphatase 2A 55 kDa regulatory subunit B beta isoform	XP_010669250.1	XM_010670948.2	LOC104886503	Chr2:	12297948	12309489	511	6	56.9469	6.13	14	13	A
BvWD40-30	WD-40 repeat-containing protein MSI 1	XP_019103222.1	XM_019247677.1	LOC104886672	Chr2:	14937447	14944549	426	6	48.6523	4.7	7	6	D
BvWD40-31	autophagy-related protein 18d	XP_010670035.1	XM_010671733.2	LOC104887136	Chr2:	27346811	27358228	409	4	45.2912	8.27	5	4	A
BvWD40-32	flowering time control protein FY,partial	XP_010670469.1	XM_010672167.2	LOC104887515	Chr2:	36001491	36015851	669	7	73.8039	8.63	18	17	A
BvWD40-33	WD repeat-containing protein VIP3	XP_010670637.1	XM_010672335.2	LOC104887652	Chr2:	38321462	38326503	323	7	34.582	5.85	2	1	A
BvWD40-34	transcriptional corepressor LEUNIG	XP_010670737.1	XM_010672435.2	LOC104887721	Chr2:	39315865	39326949	930	7	102.632	6.61	18	17	I
BvWD40-35	WD repeat-containing protein 43	XP_010670923.1	XM_010672621.2	LOC104887859	Chr3:	207017	214515	617	4	67.604	6.26	14	13	B
BvWD40-36	pre-mRNA-processing factor 19	XP_010670940.1	XM_010672638.2	LOC104887874	Chr3:	336435	347722	525	7	56.8852	6.12	18	17	C
BvWD40-37	zinc finger CCCH domain-containing protein 48	XP_010693461.1	XM_010695159.2	LOC104906419	Chr3:	396178	404357	446	6	48.744	7.6	9	8	C
BvWD40-38	cell division cycle 20.2, cofactor of APX complex	XP_010671158.1	XM_010672856.2	LOC104888037	Chr3:	2243219	2246153	440	6	48.8109	8.15	5	4	A
BvWD40-39	protein TRANSPARENT TESTA GLABRA 1	XP_010671335.1	XM_010673033.2	LOC104888153	Chr3:	3076312	3081429	349	4	38.7153	4.58	2	1	A
BvWD40-40	WD repeat-containing protein 91	XP_010671570.1	XM_010673268.2	LOC104888331	Chr3:	5108535	5120183	616	3	68.3183	5.43	16	15	A
BvWD40-41	bromodomain and WD repeat-containing protein 1 isoform X1	XP_010671678.1	XM_010673376.2	LOC104888413	Chr3:	6209340	6232742	1693	7	190.136	6.42	25	24	I
BvWD40-42	probable U3 small nucleolar RNA-associated protein 7	XP_010672144.1	XM_010673842.2	LOC104888773	Chr3:	11086634	11094290	523	4	59.4375	9.64	8	7	M
BvWD40-43	cell division cycle 20.1, cofactor of APX complex	XP_010672535.1	XM_010674233.1	LOC104889092	Chr3:	16470879	16474342	435	6	48.9061	8.55	5	4	A
BvWD40-44	protein GFS12 isoform X1	XP_010672617.1	XM_010674315.2	LOC104889161	Chr3:	17642218	17655953	1659	5	184.789	6.14	16	15	E
BvWD40-45	protein LST8 homolog	XP_010672756.1	XM_010674454.2	LOC104889267	Chr3:	20097824	20112194	317	6	35.3045	5.59	10	9	A
BvWD40-46	U4/U6 small nuclear ribonucleoprotein PRP4-like protein	XP_010672936.1	XM_010674634.2	LOC104889418	Chr3:	21786206	21791510	599	7	66.0353	5.4	6	5	G
BvWD40-47	nucleolar protein 10	XP_010673006.1	XM_010674704.2	LOC104889479	Chr3:	22725121	22739208	710	5	79.334	6.15	16	15	M
BvWD40-48	WD repeat-containing protein 55	XP_010673124.1	XM_010674822.1	LOC104889566	Chr3:	24166122	24174140	352	6	38.2949	4.9	16	15	A
BvWD40-49	aladin isoform X1	XP_010673200.1	XM_010674898.2	LOC104889633	Chr3:	24516014	24525479	439	3	47.8922	6.18	16	15	A
BvWD40-50	protein SPA1-RELATED 4	XP_010694977.1	XM_010696675.2	LOC104907705	Chr4:	28492	38944	899	7	99.7501	5.99	8	7	J
BvWD40-51	protein CIA1-like	XP_010694744.1	XM_010696442.1	LOC104907503	Chr4:	267884	283694	248	6	27.7747	4.61	6	5	A
BvWD40-52	protein CIA1 isoform X1	XP_010694745.1	XM_010696443.2	LOC104907504	Chr4:	341929	354852	343	7	37.9862	4.8	11	10	A
BvWD40-53	U5 small nuclear ribonucleoprotein 40 kDa protein	XP_010694212.1	XM_010695910.2	LOC104907051	Chr4:	664270	667990	346	7	38.3005	7.16	2	1	A
BvWD40-54	notchless protein homolog	XP_010673559.1	XM_010675257.2	LOC104889917	Chr4:	890119	898221	477	8	52.7821	8.19	13	12	B
BvWD40-55	WD repeat-containing protein 82-B isoform X1	XP_010694710.1	XM_010696408.2	LOC104907473	Chr4:	901267	938925	346	4	38.1631	5.99	11	10	A
BvWD40-56	polycomb group protein FERTILIZATION-INDEPENDENT ENDOSPERM isoform X1	XP_010694252.1	XM_010695950.2	LOC104907081	Chr4:	1317549	1328798	370	6	41.5785	6.16	14	13	A
BvWD40-57	autophagy-related protein 18f isoform X1	XP_010694257.1	XM_010695955.2	LOC104907085	Chr4:	1475673	1485515	864	1	93.1097	8.4	8	7	F
BvWD40-58	WD repeat-containing protein 25	XP_010694301.1	XM_010695999.2	LOC104907114	Chr4:	2412841	2435491	432	6	48.423	8.56	4	3	A
BvWD40-59	type II inositol polyphosphate 5-phosphatase 15 isoform X1	XP_010673849.1	XM_010675547.2	LOC104890163	Chr4:	3548297	3559908	1166	5	128.627	5.82	10	9	I
BvWD40-60	COMPASS-like H3K4 histone methylase component WDR5A	XP_010673856.1	XM_010675554.2	LOC104890168	Chr4:	3594323	3598961	340	7	37.1767	7.12	2	1	A
BvWD40-61	topless-related protein 3	XP_010674104.1	XM_010675802.2	LOC104890350	Chr4:	5121872	5130895	1096	10	121.425	6.59	24	23	I
BvWD40-62	suppressor of mec-8 and unc-52 protein homolog 1	XP_010674403.1	XM_010676101.2	LOC104890560	Chr4:	7673266	7686683	513	7	58.1235	7.02	16	15	I
BvWD40-63	WD repeat-containing protein 48	XP_010674919.1	XM_010676617.2	LOC104890989	Chr4:	14250670	14264746	764	6	83.3919	6.38	19	18	M
BvWD40-64	autophagy-related protein 18h	XP_010674983.1	XM_010676681.2	LOC104891039	Chr4:	15773844	15784423	977	3	105.841	5.61	9	8	F
BvWD40-65	U3 snoRNP-associated protein-like EMB2271	XP_010675163.1	XM_010676861.2	LOC104891200	Chr4:	18684679	18695713	522	6	58.7097	6.32	8	7	A
BvWD40-66	WD repeat-containing protein 44 isoform X1	XP_010675626.1	XM_010677324.2	LOC104891615	Chr4:	28406038	28415465	921	6	102.094	6.6	7	6	A
BvWD40-67	denticleless protein homolog	XP_010675766.1	XM_010677464.2	LOC104891725	Chr4:	30342095	30346651	506	6	56.4036	8.48	16	15	A
BvWD40-68	enhancer of mRNA-decapping protein 4	XP_010676123.1	XM_010677821.2	LOC104892014	Chr4:	32834214	32848910	1366	2	147.707	5.82	13	12	A
BvWD40-69	protein NEDD1	XP_010695325.1	XM_010697023.2	LOC104907988	Chr5:	663079	676230	779	6	84.2943	6.73	10	9	A
BvWD40-70	cleavage stimulation factor subunit 50	XP_010695257.1	XM_010696955.2	LOC104907925	Chr5:	1064928	1072776	439	6	48.3308	6.81	14	13	A
BvWD40-71	protein SEH1	XP_010676323.1	XM_010678021.2	LOC104892181	Chr5:	1756118	1760918	326	4	35.9095	4.88	8	7	A
BvWD40-72	protein SPA1-RELATED 2 isoform X1	XP_019104957.1	XM_019249412.1	LOC104892192	Chr5:	1926974	1947050	1025	7	114.153	6.17	12	11	A
BvWD40-73	protein FIZZY-RELATED 2	XP_010676588.1	XM_010678286.2	LOC104892368	Chr5:	4478774	4488425	499	6	54.7583	9.11	10	9	A
BvWD40-74	protein FIZZY-RELATED 3-like isoform X1	XP_010677422.1	XM_010679120.2	LOC104893064	Chr5:	16764163	16768044	170	2	19.2549	9.63	7	6	A
BvWD40-75	WD repeat-containing protein 44	XP_010677871.1	XM_010679569.2	LOC104893465	Chr5:	25970628	25977820	1033	6	114.079	6.93	7	6	A
BvWD40-76	WD repeat-containing protein DDB_G290555 isform X1	XP_019105147.1	XM_019249602.1	LOC104893504	Chr5:	27541369	27556692	431	2	46.8834	8.82	13	12	A
BvWD40-77	DENN domain and WD repeat-containing protein SCD1 isoform X1	XP_010677974.1	XM_010679672.2	LOC104893555	Chr5:	28296272	28321373	1198	8	132.917	5.74	24	23	E
BvWD40-78	DENN domain and WD repeat-containing protein SCD1 isoform X1	XP_010677975.1	XM_010679673.2	LOC104893556	Chr5:	28363507	28395408	1232	7	137.782	5.69	24	23	E
BvWD40-79	eukaryotic translation initiation factor 3 subunit I	XP_010678072.1	XM_010679770.2	LOC104893643	Chr5:	31175862	31180797	327	5	36.2388	6.18	8	7	A
BvWD40-80	guanine nucleotide-binding protein subunit beta-like protein	XP_010678120.1	XM_010679818.2	LOC104893687	Chr5:	33883658	33885952	326	7	35.9087	6.71	3	2	A
BvWD40-81	WD repeat and HMG-box DNA-binding proteom 1 isoform X1	XP_010678385.1	XM_010680083.2	LOC104893942	Chr5:	40546004	40552030	1011	6	111.382	6.51	12	11	L
BvWD40-82	U3 small nucleolar RNA-associated protein 18 homolog	XP_010678421.1	XM_010680119.2	LOC104893975	Chr5:	41130438	41132935	570	5	63.3974	5.51	2	1	A
BvWD40-83	myosin heavy chain kinase C	XP_010678687.1	XM_010680385.2	LOC104894205	Chr5:	45180941	45182556	409	7	45.4994	8.51	1	0	A
BvWD40-84	diphthine methyltransferase homolog	XP_019105253.1	XM_019249708.1	LOC104894297	Chr5:	46786065	46788927	348	5	37.8394	4.86	4	3	A
BvWD40-85	COMPASS-like H3K4 histone methylas component WDR5B	XP_010679047.1	XM_010680745.2	LOC104894497	Chr5:	48878508	48882011	316	7	34.7806	8.32	2	1	A
BvWD40-86	tRNA (guanine-N(7)-)-methyltransfe non-catalytic subunit wdr4	XP_010679068.1	XM_010680766.2	LOC104894513	Chr5:	49065831	49071196	453	4	49.402	5.18	10	9	A
BvWD40-87	protein SPIRRIG	XP_010679128.1	XM_010680826.2	LOC104894563	Chr5:	49659112	49680835	3599	4	398.634	5.8	19	18	E
BvWD40-88	bromodomain and WD repeat-containing protein 1	XP_010679369.1	XM_010681067.2	LOC104894759	Chr5:	51541217	51557627	1586	7	178.137	6.44	24	23	I
BvWD40-89	elongator complex protein 2 isoform X1	XP_010695933.1	XM_010697631.2	LOC104908517	Chr6:	43856	62770	832	11	92.3552	6.2	10	9	A
BvWD40-90	F-box-like/WD repeat-containing protein TBL1Y	XP_010679559.1	XM_010681257.2	LOC104894895	Chr6:	582722	595132	675	8	75.55	5.62	14	13	I
BvWD40-91	WD repeat-containing protein 82-B	XP_010679944.1	XM_010681642.2	LOC104895202	Chr6:	4336544	4345960	328	4	36.4252	6.01	11	10	A
BvWD40-92	chromatin assembly factor 1 subunit FAS2	XP_010680242.1	XM_010681940.2	LOC104895434	Chr6:	6570658	6577746	471	6	51.3595	7.64	12	11	A
BvWD40-93	angio-associated migratory cell protein	XP_010680282.1	XM_010681980.2	LOC104895465	Chr6:	6987339	6994666	394	8	42.6278	4.4	11	10	A
BvWD40-94	WD repeat domain-containing protei 83	XP_010680304.1	XM_010682002.2	LOC104895481	Chr6:	7192599	7200194	299	6	33.0641	6.36	9	8	A
BvWD40-95	myosin heavy chain kinase B	XP_010681211.2	XM_010682909.2	LOC104896192	Chr6:	15248271	15249484	384	7	42.4671	9.1	1	0	A
BvWD40-96	ribosome biogenesis protein BOP1 homolog isoform X1	XP_010681020.1	XM_010682718.2	LOC104896037	Chr6:	15850249	15866547	749	6	85.8997	9.04	17	16	B
BvWD40-97	WD repeat-containing protein 75	XP_010681099.1	XM_010682797.2	LOC104896097	Chr6:	17442837	17465515	811	5	89.1154	6.2	16	15	A
BvWD40-98	actin-interacting protein 1-1	XP_010681676.1	XM_010683374.2	LOC104896608	Chr6:	29288019	29308495	610	11	66.1409	5.8	7	6	A
BvWD40-99	U3 small nucleolar RNA-associated protein 21 homolog	XP_010681761.1	XM_010683459.2	LOC104896690	Chr6:	31419171	31445818	907	10	101.713	6.5	18	17	B
BvWD40-100	WD repeat-containing protein LWD1	XP_010682212.1	XM_010683910.2	LOC104897089	Chr6:	45119289	45120717	354	4	39.6646	4.72	1	0	A
BvWD40-101	myosin heavy chain kinase B	XP_010682352.1	XM_010684050.2	LOC104897218	Chr6:	48020595	48022386	417	7	45.2381	9.36	1	0	A
BvWD40-102	pre-mRNA-processing factor 17 isoform X1	XP_010682561.1	XM_010684259.2	LOC104897393	Chr6:	52150762	52156223	601	7	68.3545	5.82	2	1	A
BvWD40-103	mitotic checkpoint protein BUB3.3	XP_010683084.1	XM_010684782.2	LOC104897833	Chr6:	58129210	58136088	326	5	35.8784	5.46	9	8	A
BvWD40-104	protein RBL	XP_010696132.1	XM_010697830.2	LOC104908686	Chr7:	126811	132904	559	4	61.4173	5.03	7	6	A
BvWD40-105	p21-activated protein kinase-interacting protein 1-like	XP_010696297.1	XM_010697995.2	LOC104908832	Chr7:	192618	198113	340	5	36.5034	6.55	3	2	A
BvWD40-106	autophagy-related protein 16 isoform X1	XP_010695981.1	XM_010697679.2	LOC104908561	Chr7:	568315	576501	516	7	56.9051	5.96	5	4	F
BvWD40-107	WD repeat-containing protein 3	XP_010696313.1	XM_010698011.2	LOC104908849	Chr7:	623109	634989	961	11	106.675	6.75	12	11	B
BvWD40-108	WD repeat-containing protein 48 homolog	XP_010696030.1	XM_010697728.2	LOC104908604	Chr7:	638429	639942	419	7	46.2464	8.23	1	0	A
BvWD40-109	regulatory-associated protein of TOR 1	XP_010683562.1	XM_010685260.2	LOC104898214	Chr7:	1559998	1580276	1373	4	150.396	6.06	23	22	I
BvWD40-110	THO complex subunit 3	XP_010683937.1	XM_010685635.2	LOC104898541	Chr7:	6288662	6305360	319	7	35.6792	6.18	12	11	A
BvWD40-111	WD repeat-containing protein 20	XP_010684111.1	XM_010685809.2	LOC104898705	Chr7:	9838454	9850121	562	5	60.0968	8.02	11	10	A
BvWD40-112	autophagy-related protein 18a	XP_010684410.1	XM_010686108.2	LOC104898965	Chr7:	17616227	17631004	448	3	49.2605	7.61	4	3	A
BvWD40-113	protein pleiotropic regulatory locus 1	XP_010684485.1	XM_010686183.2	LOC104899050	Chr7:	18713814	18737594	479	7	53.2116	9.5	17	16	A
BvWD40-114	WD repeat-containing protein 89 homolog	XP_010684509.1	XM_010686207.2	LOC104899075	Chr7:	20158168	20164167	382	4	42.5584	4.83	8	7	A
BvWD40-115	LEC14B protein isoform X1	XP_010684708.1	XM_010686406.2	LOC104899253	Chr7:	24327698	24366637	489	7	55.1197	6.07	10	9	A
BvWD40-116	WD repeat-containing protein 70	XP_010684785.1	XM_010686483.2	LOC104899313	Chr7:	26532066	26536897	631	6	70.0214	5.5	8	7	A
BvWD40-117	WD repeat-containing protein 26	XP_010684801.1	XM_010686499.2	LOC104899327	Chr7:	27038143	27049852	549	7	61.4391	6.48	5	4	I
BvWD40-118	transcriptional corepressor LEUNIG_HOMOLOG	XP_019106448.1	XM_019250903.1	LOC104899499	Chr7:	31795998	31815227	740	7	80.6701	6.42	19	18	I
BvWD40-119	F-box/WD-40 repeat-containing protein At5g21040	XP_010685510.1	XM_010687208.2	LOC104899918	Chr7:	39278086	39280568	566	7	62.9929	8.62	1	0	C
BvWD40-120	WD repeat-containing protein WRAP73 isoform X1	XP_010685910.1	XM_010687608.2	LOC104900232	Chr7:	42668301	42675738	459	4	51.6771	5	7	6	A
BvWD40-121	protein HIRA isoform X1	XP_010686041.1	XM_010687739.2	LOC104900336	Chr7:	43667758	43678566	1071	6	117.235	7.99	10	9	D
BvWD40-122	peptidyl-prolyl cis-trans isomerase CYP71	XP_010686064.1	XM_010687762.2	LOC104900351	Chr7:	43859610	43868498	645	4	72.8039	6.12	13	12	G
BvWD40-123	WD-40 repeat-containing protein MSI4	XP_010686095.1	XM_010687793.2	LOC104900379	Chr7:	44132143	44145806	471	5	51.8319	5.81	15	14	D
BvWD40-124	katanin p80 WD40 repeat-containing subunit B1 homolog isoform X1	XP_010696578.1	XM_010698276.2	LOC104909086	Chr8:	49604	63165	821	6	90.1764	8.33	18	17	H
BvWD40-125	cellulose synthase A catalytic subunit 8 [UDP-forming]	XP_010686462.1	XM_010688160.2	LOC104900669	Chr8:	310225	327023	1424	6	159.655	6.88	24	23	K
BvWD40-126	anaphase-promoting complex subunit 4 isoform X1	XP_010696622.1	XM_010698320.1	LOC104909119	Chr8:	332158	351223	772	2	86.2604	4.97	20	19	C
BvWD40-127	WD repeat-containing protein 55	XP_010665768.1	XM_010667466.2	LOC104883027	Chr8:	489680	500660	354	6	38.375	5	18	17	A
BvWD40-128	SEC12-like protein 1	XP_010665625.1	XM_010667323.2	LOC104882907	Chr8:	521265	528065	387	4	42.8311	5.57	10	9	A
BvWD40-129	THO complex subunit 6	XP_010696538.1	XM_010698236.2	LOC104909052	Chr8:	607699	617534	374	6	40.845	5.25	13	12	A
BvWD40-130	telomerase Cajal body protein 1	XP_010686286.1	XM_010687984.2	LOC104900548	Chr8:	977223	987483	435	5	49.0454	4.55	14	13	A
BvWD40-131	transcriptional corepressor LEUNIG isoform X1	XP_019106660.1	XM_019251115.1	LOC104900662	Chr8:	2752043	2762997	631	7	69.9843	6.36	16	15	I
BvWD40-132	E3 ubiquitin-protein ligase COP1 isoform X1	XP_010686758.1	XM_010688456.2	LOC104900925	Chr8:	6700121	6710383	685	7	76.728	6.59	15	14	C
BvWD40-133	mitotic checkpoint protein BUB3.1	XP_010687353.1	XM_010689051.2	LOC104901464	Chr8:	24407620	24415611	341	5	37.8075	8.65	9	8	A
BvWD40-134	protein RAE1	XP_010687476.1	XM_010689174.2	LOC104901582	Chr8:	26593387	26601451	353	6	39.3243	8.66	12	11	A
BvWD40-135	zinc finger CCCH domain-containing protein 48	XP_010687795.1	XM_010689493.2	LOC104901868	Chr8:	29118826	29123854	413	6	45.4864	6.25	9	8	A
BvWD40-136	zinc finger CCCH domain-containing protein 48	XP_010687796.1	XM_010689494.1	LOC104901869	Chr8:	29192294	29194504	444	6	49.0594	6.98	8	7	C
BvWD40-137	autophagy-related protein 18b	XP_010687667.1	XM_010689365.2	LOC104901760	Chr8:	30039230	30051792	366	3	40.0722	6.55	11	10	A
BvWD40-138	protein transport protein SEC13 homolog B	XP_010687900.1	XM_010689598.2	LOC104901964	Chr8:	32337866	32339804	302	6	32.5915	5.61	2	1	A
BvWD40-139	topless-related protein 4	XP_010687939.1	XM_010689637.2	LOC104901995	Chr8:	32927062	32936857	1135	11	125.113	6.65	26	25	I
BvWD40-140	serine-threonine kinase receptor-associated protein	XP_010688097.1	XM_010689795.2	LOC104902114	Chr8:	34438966	34445707	352	7	38.458	5.33	7	6	A
BvWD40-141	transcriptional corepressor LEUNIG isoform X1	XP_010688120.1	XM_010689818.2	LOC104902129	Chr8:	34756276	34766505	849	6	92.5858	7.13	18	17	I
BvWD40-142	phosphoinositide 3-kinase regulatory subunit 4	XP_010688347.1	XM_010690045.2	LOC104902316	Chr8:	37306218	37315356	1551	5	174.199	6.18	11	10	J
BvWD40-143	katanin p80 WD40 repeat-containing B1 homolog	XP_010688600.1	XM_010690298.2	LOC104902509	Chr9:	126479	157935	798	6	86.9303	8.39	18	17	H
BvWD40-144	protein transport protein SEC13 homolog B	XP_019102835.1	XM_019247290.1	LOC104883145	Chr9:	578042	580010	301	6	32.8109	5.7	2	1	A
BvWD40-145	peroxisome biogenesis protein 7	XP_010688884.1	XM_010690582.2	LOC104902703	Chr9:	2707411	2710090	318	6	35.7531	5.55	2	1	A
BvWD40-146	E3 ubiquitin-protein ligase COP1 isoform X1	XP_010688913.1	XM_010690611.2	LOC104902723	Chr9:	3278067	3288196	668	7	74.8169	6.69	13	12	C
BvWD40-147	transcriptional regulator STERILE APETALA	XP_010689285.1	XM_010690983.2	LOC104903018	Chr9:	8942902	8965728	505	3	55.0241	6.35	2	1	A
BvWD40-148	DDB1- and CUL4-associated factor 8	XP_010689432.1	XM_010691130.2	LOC104903127	Chr9:	13485094	13494984	479	7	53.8453	5.95	5	4	A
BvWD40-149	WD repeat-containing protein 20	XP_010689568.1	XM_010691266.2	LOC104903254	Chr9:	16710498	16722424	547	5	58.5783	7.24	11	10	A
BvWD40-150	vacuolar protein sorting-associated protein 41 homoloh	XP_010689729.1	XM_010691427.2	LOC104903402	Chr9:	20518008	20532060	948	2	107.165	5.1	19	18	C
BvWD40-151	DDB1- and CUL4-associated factor 13	XP_010689793.1	XM_010691491.2	LOC104903456	Chr9:	23250364	23265824	452	6	51.2924	9.6	17	16	B
BvWD40-152	actin-related protein 2/3 complex subunit 1B	XP_010689949.1	XM_010691647.2	LOC104903586	Chr9:	26279929	26292850	381	6	42.4909	7.58	15	14	A
BvWD40-153	serine/threonine protein phosphata 2A 55kDa regulatory subunit B beta isoform isoform X1	XP_010690054.1	XM_010691752.2	LOC104903673	Chr9:	28534342	28546385	522	5	57.6924	5.68	14	13	A
BvWD40-154	DDB1-and CUL4-associated factor 8 isoform X1	XP_010690312.1	XM_010692010.2	LOC104903881	Chr9:	32712404	32719013	536	7	59.7244	4.25	5	4	A
BvWD40-155	WD-40 repeat-containing protein MSI2	XP_010690365.1	XM_010692063.2	LOC104903922	Chr9:	33639977	33643466	393	6	44.3215	4.65	6	5	D
BvWD40-156	coatomer subunit alpha-1	XP_010690807.1	XM_010692505.2	LOC104904291	Chr9:	37227420	37235359	1220	7	136.77	6.28	4	3	E
BvWD40-157	WD repeat-containing protein 13	XP_010690824.1	XM_010692522.2	LOC104904305	Chr9:	37396239	37401693	503	6	56.3467	8.58	12	11	A
BvWD40-158	guanine nucleotide-binding protein subunit beta-2	XP_010690896.1	XM_010692594.2	LOC104904365	Chr9:	38017856	38025039	391	7	42.4397	7.54	6	5	A
BvWD40-159	phospholipase A-2-activating protein isoform X1	XP_010690937.1	XM_010692635.2	LOC104904398	Chr9:	38391525	38403716	759	7	83.7242	5.43	22	21	C
BvWD40-160	angio-associated migratory cell protein	XP_010691769.1	XM_010693467.2	LOC104905024	Chr9:	39524716	39529120	405	8	43.55	4.5	12	11	A
BvWD40-161	protein TOPLESS	XP_010691083.1	XM_010692781.2	LOC104904513	Chr9:	39606814	39615803	1141	11	125.485	6.7	26	25	I
BvWD40-162	periodic tryptophan protein 2 homolog	XP_010691201.1	XM_010692899.2	LOC104904605	Chr9:	40636660	40643407	903	10	100.469	5.91	7	6	B
BvWD40-163	coatomer subunit beta'-2 isoform X1	XP_010691278.1	XM_010692976.2	LOC104904654	Chr9:	41266052	41278051	913	6	103.412	4.97	26	25	E
BvWD40-164	protein RAE1 isoform X1	XP_010691621.1	XM_010693319.2	LOC104904900	Chr9:	44045627	44068372	350	6	38.6295	8.65	12	11	A
BvWD40-165	dynein assembly factor with WDR repeat domains 1-like, partial	XP_010669233.1	XM_010670931.1	LOC104886484	Un|NW	11	982	258	3	28.8217	6.36	3	2	A
BvWD40-166	zinc finger CCCH domain-containing protein 48-like,partial	XP_010669179.1	XM_010670877.2	LOC104886423	Un|NW	12	1124	203	3	21.7188	6.13	5	4	A
BvWD40-167	glutamate-rich WD repeat-containing protein 1-like, partial	XP_010668891.1	XM_010670589.1	LOC104886029	Un|NW	18	681	140	2	15.6605	4.85	4	3	A
BvWD40-168	guanine nucleotide-binding protein subunit beta-1-like, partial	XP_010668944.1	XM_010670642.1	LOC104886112	Un|NW	27	618	148	3	16.0569	5.6	3	2	A
BvWD40-169	U3 small nucleolar RNA-associated protein 7-like, partial	XP_010668514.1	XM_010670212.1	LOC104885531	Un|NW	38	975	171	2	18.5711	6.58	5	4	M
BvWD40-170	serine-threonine kinase receptor-associated protein-like, partial	XP_010668526.1	XM_010670224.1	LOC104885546	Un|NW	45	715	126	1	13.7897	6.01	4	3	A
BvWD40-171	WD repeat-containing protein 37-like, partial	XP_010668732.1	XM_010670430.1	LOC104885829	Un|NW	154	804	170	2	19.2086	6.75	3	2	A
BvWD40-172	LEC14B homolog isoform X1	XP_010667648.1	XM_010669346.2	LOC104884662	Un|NW	21665	68395	462	6	52.2718	7.01	10	9	A
BvWD40-173	probable E3 ubiquitin ligase complex SCF subunit sconB	XP_010667868.1	XM_010669566.2	LOC104884863	Un|NW	33280	48033	504	5	55.3697	7.85	8	7	A
BvWD40-174	zinc finger CCCH domain-containing protein 48-like	XP_010668042.1	XM_010669740.2	LOC104885032	Un|NW	34104	35649	229	5	25.1104	5.46	5	4	A
BvWD40-175	protein ROOT INITIATION DEFECTIVE 3	XP_010667550.1	XM_010669248.2	LOC104884571	Un|NW	89674	96408	443	5	48.9224	6.84	8	7	A
BvWD40-176	glutamate-rich WD repeat-containing protein 1	XP_010667282.1	XM_010668980.2	LOC104884343	Un|NW	204776	214133	470	5	51.9409	5.2	12	11	D
BvWD40-177	WD-40 repeat-containing protein MSI4	XP_010667163.1	XM_010668861.2	LOC104884243	Un|NW	212069	225004	510	5	57.1547	6.01	15	14	D
