# Supplementary material for: Genome-wide analysis of WD40 protein family and functional characterization of BvWD40-82 in sugar beet
Source: Front Plant Sci. 2023 Jun 2;14:1185440. doi: 10.3389/fpls.2023.1185440 (PMC10272600; doi:10.3389/fpls.2023.1185440)
Supplement: Supplementary file 1 [file DataSheet_1.zip › Supplementary Material/Supplementary Table 2 Domain composition of BvWD40s.xlsx]

## Sheet: Sheet1
Protein Name	Domain composition	Location of domain	Length（aa）	Subfamily
BvWD40-1	5WD	55..97,109..149,199..237,241..281,303..343	351	A
BvWD40-2	4WD	130..168,175..210,262..301,305..344	382	A
BvWD40-3	LisH+TFIID_NTD2+6WD	2..34,68..197,347..386,417..456,459..498,501..540,543..582,585..624	678	I
BvWD40-4	7WD	267..306,371..409,412..451,453..492,503..543,544..585,696..737	745	A
BvWD40-5	4WD	79..118,237..276,287..326,384..432	439	A
BvWD40-6	DUF4704+PH_BEACH+Beach+3WD	670..953,2125..2224,2251..2528,2676..2715,2757..2796,2922..2962	2989	E
BvWD40-7	7WD	685..729,740..779,782..822,825..864,868..906,917..956,972..1012	1014	A
BvWD40-8	2ZnF_C3H1+6WD	34..58,129..155,160..199,239..276,283..320,323..360,364..407,410..447	460	C
BvWD40-9	5WD	7..46,50..92,252..291,298..337,340..379	391	A
BvWD40-10	Laminin_G_3+DUF4704+DUF4800+PH_BEACH+Beach+5WD	1090..1262,1332..1613,2195..2312,2415..2559,2595..2873,3006..3045,3071..3110,3113..3153,3155..3193,3196..3234	3257	E
BvWD40-11	7WD+Coatomer_WDAD+COPI_C	2..37,40..79,82..121,124..163,193..232,237..276,279..317,337..769,814..1211	1211	E
BvWD40-12	4WD	205..244,252..292,339..379,393..431	526	A
BvWD40-13	6WD	39..78,81..123,136..176,211..244,610..653,656..695	761	A
BvWD40-14	13WD+Utp13	12..46,49..88,91..130,133..174,177..216,219..278,341..381,384..426,429..469,482..521,524..563,565..604,607..646,667..801	880	B
BvWD40-15	8WD	3..42,49..95,98..190,196..235,246..284,287..326,538..573,632..670	825	A
BvWD40-16	4WD	32..73,88..133,180..220,304..343	475	A
BvWD40-17	LisH+8WD	5..37,205..244,260..303,305..344,347..385,388..427,430..478,481..520,523..560	563	I
BvWD40-18	2ZnF_C2HC+5WD	70..93,95..111,154..194,197..238,294..335,341..380,453..485	546	C
BvWD40-19	6WD	60..97,100..137,172..209,212..249,311..348,359..402	412	A
BvWD40-20	6WD+UTP15_C	34..69,76..115,118..158,161..201,205..243,247..295,376..519	526	B
BvWD40-21	NLE+7WD	12..79,99..137,139..185,197..236,264..302,305..344,350..390,393..431	436	B
BvWD40-22	7WD	193..234,237..277,280..317,321..360,363..405,408..448,451..490	515	A
BvWD40-23	6WD+Sec16_C	52..100,111..151,155..201,204..249,253..293,296..336,564..762	1147	E
BvWD40-24	FBOX+5WD	14..54,93..130,171..211,214..252,255..297,300..340	423	C
BvWD40-25	10WD	34..73,90..134,140..181,184..225,272..312,410..451,458..498,501..540,585..626,638..675	698	A
BvWD40-26	7WD	93..129,132..169,204..243,246..285,292..334,340..377,384..430	482	A
BvWD40-27	2WD	32..69,76..121	171	A
BvWD40-28	4WD	81..117,120..157,186..231,234..273	291	A
BvWD40-29	6WD	27..62,101..141,218..257,268..308,327..365,369..423	511	A
BvWD40-30	CAF1C_H4-bd+6WD	19..89,115..154,167..207,216..256,262..302,306..346,363..403	426	D
BvWD40-31	4WD	32..70,122..157,204..244,247..288	409	A
BvWD40-32	7WD	77..121,124..163,166..205,208..247,250..289,292..332,336..375	669	A
BvWD40-33	7WD	2..47,51..90,93..133,136..188,191..231,234..273,276..321	323	A
BvWD40-34	LisH+7WD	8..40,639..678,681..720,724..764,767..803,806..844,850..889,891..930	930	I
BvWD40-35	4WD+Utp12	3..33,105..145,148..185,187..227,467..567	617	B
BvWD40-36	Ubox+7WD	1..66,210..252,255..295,301..340,343..384,387..425,428..467,474..515	525	C
BvWD40-37	2ZnF_C3H1+6WD	31..56,122..146,151..189,229..266,273..310,313..350,354..397,400..437	446	C
BvWD40-38	6WD	155..194,197..235,239..278,287..329,332..372,375..414	440	A
BvWD40-39	4WD	75..119,124..169,172..210,216..301	349	A
BvWD40-40	5WD	294..333,339..378,438..479,482..521,576..614	616	A
BvWD40-41	7WD+BROMO	237..276,279..318,321..363,386..425,437..502,535..573,576..616,1587..1693	1693	I
BvWD40-42	4WD+BING4CT	90..129,132..169,255..293,296..330,340..420	523	M
BvWD40-43	6WD	151..190,193..231,235..274,283..325,328..368,371..409	435	A
BvWD40-44	Beach+5WD	355..587,1301..1344,1347..1384,1418..1465,1524..1562,1618..1659	1659	E
BvWD40-45	6WD	24..62,67..106,109..147,150..190,200..243,247..286	317	A
BvWD40-46	PRP4+7WD	174..202,295..334,337..376,378..417,420..459,462..501,504..544,547..586	599	G
BvWD40-47	5WD+NUC153	49..88,89..130,172..211,214..259,262..305,496..524	710	M
BvWD40-48	6WD	1..34,40..79,82..121,124..163,166..205,251..291	352	A
BvWD40-49	3WD	126..166,194..235,240..276	439	A
BvWD40-50	Pkinase+7WD	247..356,582..617,631..667,670..710,713..752,756..794,803..842,853..897	899	J
BvWD40-51	5WD	9..49,55..95,100..139,145..184,190..233	248	A
BvWD40-52	7WD	9..49,55..95,100..139,145..184,190..233,247..286,297..338	343	A
BvWD40-53	7WD	45..84,88..127,130..170,173..211,214..253,260..303,306..345	346	A
BvWD40-54	NLE+8WD	15..75,101..140,143..182,186..230,233..271,274..349,353..392,395..434,437..476	477	B
BvWD40-55	4WD	16..56,107..146,191..232,237..276	346	A
BvWD40-56	6WD	70..114,117..157,160..203,229..266,278..319,324..365	370	A
BvWD40-57	WD+BCAS3	273..413,517..745	864	F
BvWD40-58	6WD	124..164,169..208,211..250,253..299,348..389,392..432	432	A
BvWD40-59	5WD+IPPc	202..240,248..286,426..464,466..503,505..542,568..955	1166	I
BvWD40-60	7WD	15..54,64..103,106..145,148..187,190..230,233..275,278..319	340	A
BvWD40-61	LisH+CTLH+10WD	4..36,34..92,337..376,397..436,441..482,484..525,528..571,574..614,789..825,828..868,871..910,960..1002	1096	I
BvWD40-62	LisH+CTLH+7WD	7..39,41..93,202..242,253..292,295..335,338..377,380..426,428..470,473..512	513	I
BvWD40-63	6WD+DUF3337	19..68,73..111,115..155,207..246,249..288,291..330,542..760	764	M
BvWD40-64	3WD+BCAS3	178..213,363..403,421..464,512..746	977	F
BvWD40-65	6WD	156..195,217..256,259..298,301..339,341..379,417..458	522	A
BvWD40-66	6WD	428..467,540..578,581..620,623..661,668..714,715..756	921	A
BvWD40-67	6WD	103..142,145..185,209..251,265..304,309..350,354..394	506	A
BvWD40-68	2WD	242..282,364..401	1366	A
BvWD40-69	6WD	22..62,64..112,115..154,157..198,202..242,244..283	779	A
BvWD40-70	6WD	120..159,176..215,221..259,270..305,308..348,396..436	439	A
BvWD40-71	4WD	1..37,46..87,97..138,270..309	326	A
BvWD40-72	7WD	696..740,751..790,793..833,836..875,879..917,928..967,984..1023	1025	A
BvWD40-73	6WD	177..218,221..261,264..301,305..344,347..389,435..474	499	A
BvWD40-74	2WD	40..76,79..121	170	A
BvWD40-75	6WD	460..499,572..611,614..653,655..694,705..745,746..787	1033	A
BvWD40-76	2WD	203..242,288..328	431	A
BvWD40-77	uDENN+DENN+dDENN+8WD	1..105,123..307,367..435,836..887,892..929,932..970,973..1012,1015..1052,1055..1094,1099..1136,1154..1193	1198	E
BvWD40-78	uDENN+DENN+dDENN+7WD	1..105,123..307,367..435,881..932,937..974,977..1015,1018..1057,1060..1097,1100..1139,1187..1227	1232	E
BvWD40-79	5WD	1..38,41..80,135..174,177..220,278..317	327	A
BvWD40-80	7WD	4..44,52..91,94..133,135..179,182..221,224..261,287..322	326	A
BvWD40-81	6WD+Mcl1_mid	2..48,52..91,94..133,136..175,178..224,227..267,427..710	1011	L
BvWD40-82	5WD	256..296,388..426,429..469,477..518,521..563	570	A
BvWD40-83	7WD	55..92,106..140,178..217,220..259,266..305,312..349,354..404	409	A
BvWD40-84	5WD	55..98,114..151,156..196,201..242,292..341	348	A
BvWD40-85	7WD	15..54,57..96,101..140,143..182,185..224,227..269,272..313	316	A
BvWD40-86	4WD	76..114,117..155,167..206,214..258	453	A
BvWD40-87	Laminin_G_3+PH_BEACH+Beach+4WD	1142..1285,2881..2946,2983..3263,3335..3376,3387..3426,3469..3516,3547..3586	3599	E
BvWD40-88	7WD+BROMO	253..292,295..334,337..377,394..432,444..509,542..580,583..623,1484..1586	1586	I
BvWD40-89	11WD	45..95,102..145,207..254,289..340,397..436,447..488,576..615,623..662,672..711,717..761,777..826	832	A
BvWD40-90	LisH+8WD	5..37,318..357,371..414,416..455,458..496,499..538,541..589,592..631,634..672	675	I
BvWD40-91	4WD	17..56,104..143,189..228,231..273	328	A
BvWD40-92	6WD	3..41,53..92,101..140,143..182,269..324,327..367	471	A
BvWD40-93	8WD	51..91,94..133,136..175,178..217,220..262,265..304,307..345,350..389	394	A
BvWD40-94	7WD	7..46,49..88,91..130,135..172,176..212,215..256,259..298	299	A
BvWD40-95	7WD	20..57,58..95,131..169,172..210,219..258,262..299,310..357	384	A
BvWD40-96	BOP1NT+6WD	150..405,405..444,447..486,570..607,610..649,653..692,704..748	749	B
BvWD40-97	5WD	37..80,196..234,270..309,471..511,529..565	811	A
BvWD40-98	11WD	48..87,91..135,136..176,179..218,221..263,269..310,314..354,438..476,481..520,525..563,567..606	610	A
BvWD40-99	10WD+Utp21	82..119,127..167,170..209,212..253,256..296,303..342,464..502,505..543,546..585,588..627,665..903	907	B
BvWD40-100	4WD	76..117,127..172,175..213,264..304	354	A
BvWD40-101	7WD	70..111,114..154,190..227,231..269,276..315,322..359,365..407	417	A
BvWD40-102	7WD	299..339,343..382,385..426,429..468,472..511,517..558,561..601	601	A
BvWD40-103	5WD	2..41,43..81,83..122,125..161,220..256	326	A
BvWD40-104	4WD	14..52,60..96,203..243,324..363	559	A
BvWD40-105	5WD	31..68,71..115,118..157,200..237,240..289	340	A
BvWD40-106	ATG16+7WD	7..175,221..260,263..302,305..345,348..386,389..428,431..474,477..516	516	F
BvWD40-107	11WD+Utp12	54..93,96..135,138..177,180..219,398..436,439..479,482..521,536..574,577..616,619..658,661..700,801..904	961	B
BvWD40-108	7WD	61..98,101..143,172..208,211..249,263..303,310..350,363..405	419	A
BvWD40-109	Raptor_N+7WD	117..270,1028..1083,1086..1130,1137..1183,1186..1227,1232..1275,1279..1318,1320..1366	1373	I
BvWD40-110	7WD	14..53,60..100,103..141,144..182,185..224,227..266,269..307	319	A
BvWD40-111	5WD	231..269,298..337,340..379,382..434,488..525	562	A
BvWD40-112	3WD	87..123,258..298,301..342	448	A
BvWD40-113	7WD	158..197,200..239,242..281,284..323,326..364,367..406,418..456	479	A
BvWD40-114	4WD	66..107,110..149,152..193,304..351	382	A
BvWD40-115	7WD	115..151,155..196,202..254,257..297,303..343,380..425,428..467	489	A
BvWD40-116	6WD	154..193,203..240,252..295,299..343,350..389,444..488	631	A
BvWD40-117	LisH+CTLH+7WD	41..73,74..131,236..275,281..320,323..364,366..406,408..446,450..492,495..535	549	I
BvWD40-118	LisH+7WD	8..40,454..492,495..534,538..578,581..617,620..658,661..700,702..740	740	I
BvWD40-119	FBOX+7WD	98..138,172..216,219..256,273..309,312..347,350..390,398..435,458..495	566	C
BvWD40-120	4WD	77..119,122..163,209..250,367..405	459	A
BvWD40-121	6WD+Hira	2..41,55..94,114..153,156..195,250..322,325..365,679..879	1071	D
BvWD40-122	4WD+Pro_isomerase	74..111,116..155,206..245,265..301,491..642	645	G
BvWD40-123	CAF1C_H4-bd+5WD	19..87,161..201,243..283,287..328,337..377,396..443	471	D
BvWD40-124	6WD+Katanin_con80	4..44,47..86,89..128,131..170,173..212,215..253,658..816	821	H
BvWD40-125	6WD+zf_UDP+Cellulose_synt+Glyco_trans_2_3	3..43,48..85,91..130,133..174,279..321,328..373,440..511,702..1418,1091..1250	1424	K
BvWD40-126	3WD+ANAPC4	3..49,51..89,92..136,261..463	772	C
BvWD40-127	6WD	1..34,40..79,82..121,124..163,166..205,251..291	354	A
BvWD40-128	4WD	52..91,102..140,144..182,234..273	387	A
BvWD40-129	6WD	14..61,83..124,141..191,194..233,236..281,322..360	374	A
BvWD40-130	5WD	47..95,164..207,218..258,261..301,305..347	435	A
BvWD40-131	LisH+7WD	9..41,341..380,383..422,426..466,469..505,508..546,550..589,592..631	631	I
BvWD40-132	RING+7WD	38..75,342..380,390..430,433..473,502..543,547..585,588..627,630..682	685	C
BvWD40-133	5WD	6..46,49..86,88..127,135..171,222..270	341	A
BvWD40-134	6WD	13..55,64..102,106..144,147..183,188..227,234..278	353	A
BvWD40-135	6WD	113..152,192..229,236..273,276..313,317..360,363..400	413	A
BvWD40-136	2ZnF_C3H1+6WD	29..53,113..139,144..183,223..260,267..304,307..344,348..391,394..431	444	C
BvWD40-137	3WD	1..34,168..208,211..255	366	A
BvWD40-138	6WD	2..39,45..86,92..133,139..192,199..242,248..287	302	A
BvWD40-139	LisH+CTLH+11WD	4..36,34..92,347..386,407..447,453..494,497..538,543..584,587..627,630..671,835..871,874..914,917..956,1008..1049	1135	I
BvWD40-140	7WD	5..47,50..89,92..130,134..174,177..214,217..256,259..298	352	A
BvWD40-141	LisH+6WD	8..40,557..596,599..638,642..682,724..762,769..808,810..849	849	I
BvWD40-142	Pkinase+HEAT+5WD	27..294,538..568,1125..1164,1175..1212,1278..1316,1423..1457,1506..1551	1551	J
BvWD40-143	6WD+Katanin_con80	5..45,48..87,90..129,132..171,174..213,216..254,635..793	798	H
BvWD40-144	6WD	2..39,45..85,91..132,138..191,198..241,247..286	301	A
BvWD40-145	6WD	51..90,96..136,139..179,182..222,226..266,270..310	318	A
BvWD40-146	RING+7WD	45..82,348..392,406..442,445..485,486..527,531..569,572..611,626..665	668	C
BvWD40-147	3WD	170..216,410..462,465..502	505	A
BvWD40-148	7WD	42..81,84..126,131..171,187..226,238..282,301..343,346..385	479	A
BvWD40-149	5WD	216..262,291..330,333..372,375..427,477..514	547	A
BvWD40-150	2WD+CLH+RING	83..122,171..207,609..756,870..943	948	C
BvWD40-151	6WD+Sof1	55..95,98..137,192..232,238..274,278..317,319..360,361..447	452	B
BvWD40-152	6WD	2..38,43..82,87..126,132..172,193..232,327..371	381	A
BvWD40-153	5WD	38..73,112..152,231..270,281..321,340..378	522	A
BvWD40-154	7WD	43..82,86..127,132..172,175..225,242..281,322..364,367..406	536	A
BvWD40-155	CAF1C_H4-bd+6WD	16..87,97..136,144..184,193..233,237..277,281..321,338..378	393	D
BvWD40-156	7WD+Coatomer_WDAD+COPI_C	2..37,40..79,82..121,124..163,193..232,237..276,279..317,337..769,815..1220	1220	E
BvWD40-157	6WD	174..221,225..264,267..306,309..347,418..454,459..498	503	A
BvWD40-158	7WD	68..107,110..149,159..199,206..247,251..290,293..337,343..383	391	A
BvWD40-159	7WD+PFU+PUL	7..45,54..98,101..138,139..177,178..216,218..256,257..294,339..450,487..751	759	C
BvWD40-160	8WD	63..103,106..145,147..188,191..230,233..275,277..317,320..358,361..400	405	A
BvWD40-161	LisH+CTLH+11WD	4..36,34..92,343..382,404..443,449..490,493..534,537..580,583..623,834..871,874..914,917..956,1008..1049,1070..1102	1141	I
BvWD40-162	10WD+Utp12	40..80,83..120,130..169,338..378,381..420,423..462,465..506,509..548,552..590,613..652,793..898	903	B
BvWD40-163	6WD+Coatomer_WDAD	4..43,46..85,88..127,131..171,174..215,218..257,319..764	913	E
BvWD40-164	6WD	16..55,64..102,106..144,147..183,188..227,232..276	350	A
BvWD40-165	3WD	1..36,39..77,87..130	258	A
BvWD40-166	3WD	22..61,101..138,145..182	203	A
BvWD40-167	2WD	1..38,44..84	140	A
BvWD40-168	3WD	23..62,71..106,109..148	148	A
BvWD40-169	2WD+BING4CT	26..65,68..104,108..171	171	M
BvWD40-170	WD	22..62	126	A
BvWD40-171	2WD	65..105,108..147	170	A
BvWD40-172	6WD	89..125,184..226,229..269,276..315,353..398,401..440	462	A
BvWD40-173	5WD	141..193,194..237,246..286,333..371,380..418	504	A
BvWD40-174	5WD	8..45,52..89,92..129,133..176,179..216	229	A
BvWD40-175	5WD	68..105,108..147,161..202,205..243,255..294	443	A
BvWD40-176	CAF1C_H4-bd+5WD	48..116,149..190,214..253,258..300,304..344,351..391	470	D
BvWD40-177	CAF1C_H4-bd+5WD	66..134,208..248,281..321,326..366,375..415,433..480	510	D
BvWD40-

## Sheet: Sheet4
BvWD40-1	55	97	WD40
BvWD40-1	109	149	WD40
BvWD40-1	199	237	WD40
BvWD40-1	241	281	WD40
BvWD40-1	303	343	WD40
BvWD40-2	130	168	WD40
BvWD40-2	175	210	WD40
BvWD40-2	262	301	WD40
BvWD40-2	305	344	WD40
BvWD40-3	2	34	LisH
BvWD40-3	68	197	TFIID_NTD2
BvWD40-3	347	386	WD40
BvWD40-3	417	456	WD40
BvWD40-3	459	498	WD40
BvWD40-3	501	540	WD40
BvWD40-3	543	582	WD40
BvWD40-3	585	624	WD40
BvWD40-4	267	306	WD40
BvWD40-4	371	409	WD40
BvWD40-4	412	451	WD40
BvWD40-4	453	492	WD40
BvWD40-4	503	543	WD40
BvWD40-4	544	585	WD40
BvWD40-4	696	737	WD40
BvWD40-5	79	118	WD40
BvWD40-5	237	276	WD40
BvWD40-5	287	326	WD40
BvWD40-5	384	432	WD40
BvWD40-6	670	953	DUF4704
BvWD40-6	2125	2224	PH_BEACH
BvWD40-6	2251	2528	Beach
BvWD40-6	2676	2715	WD40
BvWD40-6	2757	2796	WD40
BvWD40-6	2922	2962	WD40
BvWD40-7	685	729	WD40
BvWD40-7	740	779	WD40
BvWD40-7	782	822	WD40
BvWD40-7	825	864	WD40
BvWD40-7	868	906	WD40
BvWD40-7	917	956	WD40
BvWD40-7	972	1012	WD40
BvWD40-8	34	58	ZnF_C3H1
BvWD40-8	129	155	ZnF_C3H1
BvWD40-8	160	199	WD40
BvWD40-8	239	276	WD40
BvWD40-8	283	320	WD40
BvWD40-8	323	360	WD40
BvWD40-8	364	407	WD40
BvWD40-8	410	447	WD40
BvWD40-9	7	46	WD40
BvWD40-9	50	92	WD40
BvWD40-9	252	291	WD40
BvWD40-9	298	337	WD40
BvWD40-9	340	379	WD40
BvWD40-10	1090	1262	Laminin_G_3
BvWD40-10	1332	1613	DUF4704
BvWD40-10	2195	2312	DUF4800
BvWD40-10	2415	2559	PH_BEACH
BvWD40-10	2595	2873	Beach
BvWD40-10	3006	3045	WD40
BvWD40-10	3071	3110	WD40
BvWD40-10	3113	3153	WD40
BvWD40-10	3155	3193	WD40
BvWD40-10	3196	3234	WD40
BvWD40-11	2	37	WD40
BvWD40-11	40	79	WD40
BvWD40-11	82	121	WD40
BvWD40-11	124	163	WD40
BvWD40-11	193	232	WD40
BvWD40-11	237	276	WD40
BvWD40-11	279	317	WD40
BvWD40-11	337	769	Coatomer_WD40AD
BvWD40-11	814	1211	COPI_C
BvWD40-12	205	244	WD40
BvWD40-12	252	292	WD40
BvWD40-12	339	379	WD40
BvWD40-12	393	431	WD40
BvWD40-13	39	78	WD40
BvWD40-13	81	123	WD40
BvWD40-13	136	176	WD40
BvWD40-13	211	244	WD40
BvWD40-13	610	653	WD40
BvWD40-13	656	695	WD40
BvWD40-14	12	46	WD40
BvWD40-14	49	88	WD40
BvWD40-14	91	130	WD40
BvWD40-14	133	174	WD40
BvWD40-14	177	216	WD40
BvWD40-14	219	278	WD40
BvWD40-14	341	381	WD40
BvWD40-14	384	426	WD40
BvWD40-14	429	469	WD40
BvWD40-14	482	521	WD40
BvWD40-14	524	563	WD40
BvWD40-14	565	604	WD40
BvWD40-14	607	646	WD40
BvWD40-14	667	801	Utp13
BvWD40-15	3	42	WD40
BvWD40-15	49	95	WD40
BvWD40-15	98	190	WD40
BvWD40-15	196	235	WD40
BvWD40-15	246	284	WD40
BvWD40-15	287	326	WD40
BvWD40-15	538	573	WD40
BvWD40-15	632	670	WD40
BvWD40-16	32	73	WD40
BvWD40-16	88	133	WD40
BvWD40-16	180	220	WD40
BvWD40-16	304	343	WD40
BvWD40-17	5	37	LisH
BvWD40-17	205	244	WD40
BvWD40-17	260	303	WD40
BvWD40-17	305	344	WD40
BvWD40-17	347	385	WD40
BvWD40-17	388	427	WD40
BvWD40-17	430	478	WD40
BvWD40-17	481	520	WD40
BvWD40-17	522	559	WD40
BvWD40-18	70	93	ZnF_C2HC
BvWD40-18	95	111	ZnF_C2HC
BvWD40-18	154	194	WD40
BvWD40-18	197	238	WD40
BvWD40-18	294	335	WD40
BvWD40-18	341	380	WD40
BvWD40-18	453	485	WD40
BvWD40-19	60	97	WD40
BvWD40-19	100	137	WD40
BvWD40-19	172	209	WD40
BvWD40-19	212	249	WD40
BvWD40-19	311	348	WD40
BvWD40-19	359	402	WD40
BvWD40-20	34	69	WD40
BvWD40-20	76	115	WD40
BvWD40-20	118	158	WD40
BvWD40-20	161	201	WD40
BvWD40-20	205	243	WD40
BvWD40-20	247	295	WD40
BvWD40-20	376	519	UTP15_C
BvWD40-21	12	79	NLE
BvWD40-21	99	137	WD40
BvWD40-21	139	185	WD40
BvWD40-21	197	236	WD40
BvWD40-21	264	302	WD40
BvWD40-21	305	344	WD40
BvWD40-21	350	390	WD40
BvWD40-21	393	431	WD40
BvWD40-22	193	234	WD40
BvWD40-22	237	277	WD40
BvWD40-22	280	317	WD40
BvWD40-22	321	360	WD40
BvWD40-22	363	405	WD40
BvWD40-22	408	448	WD40
BvWD40-22	451	490	WD40
BvWD40-23	52	100	WD40
BvWD40-23	111	151	WD40
BvWD40-23	155	201	WD40
BvWD40-23	204	249	WD40
BvWD40-23	253	293	WD40
BvWD40-23	296	336	WD40
BvWD40-23	564	762	Sec16_C
BvWD40-24	14	54	FBOX
BvWD40-24	93	130	WD40
BvWD40-24	171	211	WD40
BvWD40-24	214	252	WD40
BvWD40-24	255	297	WD40
BvWD40-24	300	340	WD40
BvWD40-25	34	73	WD40
BvWD40-25	90	134	WD40
BvWD40-25	140	181	WD40
BvWD40-25	184	225	WD40
BvWD40-25	272	312	WD40
BvWD40-25	410	451	WD40
BvWD40-25	458	498	WD40
BvWD40-25	501	540	WD40
BvWD40-25	585	626	WD40
BvWD40-25	638	675	WD40
BvWD40-26	93	129	WD40
BvWD40-26	132	169	WD40
BvWD40-26	204	243	WD40
BvWD40-26	246	285	WD40
BvWD40-26	292	334	WD40
BvWD40-26	340	377	WD40
BvWD40-26	384	430	WD40
BvWD40-27	32	69	WD40
BvWD40-27	76	121	WD40
BvWD40-28	81	117	WD40
BvWD40-28	120	157	WD40
BvWD40-28	186	231	WD40
BvWD40-28	234	273	WD40
BvWD40-29	27	62	WD40
BvWD40-29	101	141	WD40
BvWD40-29	218	257	WD40
BvWD40-29	268	308	WD40
BvWD40-29	327	365	WD40
BvWD40-30	369	423	WD40
BvWD40-30	19	89	CAF1C_H4-bd
BvWD40-30	115	154	WD40
BvWD40-30	167	207	WD40
BvWD40-30	216	256	WD40
BvWD40-30	262	302	WD40
BvWD40-30	306	346	WD40
BvWD40-30	363	403	WD40
BvWD40-31	32	70	WD40
BvWD40-31	122	157	WD40
BvWD40-31	204	244	WD40
BvWD40-31	247	288	WD40
BvWD40-32	77	121	WD40
BvWD40-32	124	163	WD40
BvWD40-32	166	205	WD40
BvWD40-32	208	247	WD40
BvWD40-32	250	289	WD40
BvWD40-32	292	332	WD40
BvWD40-32	336	375	WD40
BvWD40-33	2	47	WD40
BvWD40-33	51	90	WD40
BvWD40-33	93	133	WD40
BvWD40-33	136	188	WD40
BvWD40-33	191	231	WD40
BvWD40-33	234	273	WD40
BvWD40-33	276	321	WD40
BvWD40-34	8	40	LisH
BvWD40-34	639	678	WD40
BvWD40-34	681	720	WD40
BvWD40-34	724	764	WD40
BvWD40-34	767	803	WD40
BvWD40-34	806	844	WD40
BvWD40-34	850	889	WD40
BvWD40-34	891	930	WD40
BvWD40-35	3	33	WD40
BvWD40-35	105	145	WD40
BvWD40-35	148	185	WD40
BvWD40-35	187	227	WD40
BvWD40-35	467	567	Utp12
BvWD40-36	1	66	Ubox
BvWD40-36	210	252	WD40
BvWD40-36	255	295	WD40
BvWD40-36	301	340	WD40
BvWD40-36	343	384	WD40
BvWD40-36	387	425	WD40
BvWD40-36	428	467	WD40
BvWD40-36	474	515	WD40
BvWD40-37	31	56	ZnF_C3H1
BvWD40-37	122	146	ZnF_C3H1
BvWD40-37	151	189	WD40
BvWD40-37	229	266	WD40
BvWD40-37	273	310	WD40
BvWD40-37	313	350	WD40
BvWD40-37	354	397	WD40
BvWD40-37	400	437	WD40
BvWD40-38	155	194	WD40
BvWD40-38	197	235	WD40
BvWD40-38	239	278	WD40
BvWD40-38	287	329	WD40
BvWD40-38	332	372	WD40
BvWD40-38	375	414	WD40
BvWD40-39	75	119	WD40
BvWD40-39	124	169	WD40
BvWD40-39	172	210	WD40
BvWD40-39	216	301	WD40
BvWD40-40	294	333	WD40
BvWD40-40	339	378	WD40
BvWD40-40	438	479	WD40
BvWD40-40	482	521	WD40
BvWD40-40	576	614	WD40
BvWD40-41	237	276	WD40
BvWD40-41	279	318	WD40
BvWD40-41	321	363	WD40
BvWD40-41	386	425	WD40
BvWD40-41	437	502	WD40
BvWD40-41	535	573	WD40
BvWD40-41	576	616	WD40
BvWD40-41	1587	1693	BROMO
BvWD40-42	90	129	WD40
BvWD40-42	132	169	WD40
BvWD40-42	255	293	WD40
BvWD40-42	296	330	WD40
BvWD40-42	340	420	BING4CT
BvWD40-43	151	190	WD40
BvWD40-43	193	231	WD40
BvWD40-43	235	274	WD40
BvWD40-43	283	325	WD40
BvWD40-43	328	368	WD40
BvWD40-43	371	409	WD40
BvWD40-44	355	587	Beach
BvWD40-44	1301	1344	WD40
BvWD40-44	1347	1384	WD40
BvWD40-44	1418	1465	WD40
BvWD40-44	1524	1562	WD40
BvWD40-44	1618	1659	WD40
BvWD40-45	24	62	WD40
BvWD40-45	67	106	WD40
BvWD40-45	109	147	WD40
BvWD40-45	150	190	WD40
BvWD40-45	200	243	WD40
BvWD40-45	247	286	WD40
BvWD40-46	174	202	PRP4
BvWD40-46	295	334	WD40
BvWD40-46	337	376	WD40
BvWD40-46	378	417	WD40
BvWD40-46	420	459	WD40
BvWD40-46	462	501	WD40
BvWD40-46	504	544	WD40
BvWD40-46	547	586	WD40
BvWD40-47	49	88	WD40
BvWD40-47	89	130	WD40
BvWD40-47	172	211	WD40
BvWD40-47	214	259	WD40
BvWD40-47	262	305	WD40
BvWD40-47	496	524	NUC153
BvWD40-48	1	34	WD40
BvWD40-48	40	79	WD40
BvWD40-48	82	121	WD40
BvWD40-48	124	163	WD40
BvWD40-48	166	205	WD40
BvWD40-48	251	291	WD40
BvWD40-49	126	166	WD40
BvWD40-49	194	235	WD40
BvWD40-49	240	276	WD40
BvWD40-50	247	356	Pkinase
BvWD40-50	582	617	WD40
BvWD40-50	631	667	WD40
BvWD40-50	670	710	WD40
BvWD40-50	713	752	WD40
BvWD40-50	756	794	WD40
BvWD40-50	803	842	WD40
BvWD40-50	853	897	WD40
BvWD40-51	9	49	WD40
BvWD40-51	55	95	WD40
BvWD40-51	100	139	WD40
BvWD40-51	145	184	WD40
BvWD40-51	190	233	WD40
BvWD40-52	9	49	WD40
BvWD40-52	55	95	WD40
BvWD40-52	100	139	WD40
BvWD40-52	145	184	WD40
BvWD40-52	190	233	WD40
BvWD40-52	247	286	WD40
BvWD40-52	297	338	WD40
BvWD40-53	45	84	WD40
BvWD40-53	88	127	WD40
BvWD40-53	130	170	WD40
BvWD40-53	173	211	WD40
BvWD40-53	214	253	WD40
BvWD40-53	260	303	WD40
BvWD40-53	306	345	WD40
BvWD40-54	15	75	NLE
BvWD40-54	101	140	WD40
BvWD40-54	143	182	WD40
BvWD40-54	186	230	WD40
BvWD40-54	233	271	WD40
BvWD40-54	274	349	WD40
BvWD40-54	353	392	WD40
BvWD40-54	395	434	WD40
BvWD40-54	437	476	WD40
BvWD40-55	16	56	WD40
BvWD40-55	107	146	WD40
BvWD40-55	191	232	WD40
BvWD40-55	237	276	WD40
BvWD40-56	70	114	WD40
BvWD40-56	117	157	WD40
BvWD40-56	160	203	WD40
BvWD40-56	229	266	WD40
BvWD40-56	278	319	WD40
BvWD40-56	324	365	WD40
BvWD40-57	273	413	WD40
BvWD40-57	517	745	BCAS3
BvWD40-58	124	164	WD40
BvWD40-58	169	208	WD40
BvWD40-58	211	250	WD40
BvWD40-58	253	299	WD40
BvWD40-58	348	389	WD40
BvWD40-58	392	432	WD40
BvWD40-59	202	240	WD40
BvWD40-59	248	286	WD40
BvWD40-59	426	464	WD40
BvWD40-59	466	503	WD40
BvWD40-59	505	542	WD40
BvWD40-59	568	955	IPPc
BvWD40-60	15	54	WD40
BvWD40-60	64	103	WD40
BvWD40-60	106	145	WD40
BvWD40-60	148	187	WD40
BvWD40-60	190	230	WD40
BvWD40-60	233	275	WD40
BvWD40-60	278	319	WD40
BvWD40-61	4	36	LisH
BvWD40-61	34	92	CTLH
BvWD40-61	337	376	WD40
BvWD40-61	397	436	WD40
BvWD40-61	441	482	WD40
BvWD40-61	484	525	WD40
BvWD40-61	528	571	WD40
BvWD40-61	574	614	WD40
BvWD40-61	789	825	WD40
BvWD40-61	828	868	WD40
BvWD40-61	871	910	WD40
BvWD40-61	960	1002	WD40
BvWD40-62	7	39	LisH
BvWD40-62	41	93	CTLH
BvWD40-62	202	242	WD40
BvWD40-62	253	292	WD40
BvWD40-62	295	335	WD40
BvWD40-62	338	377	WD40
BvWD40-62	380	426	WD40
BvWD40-62	428	470	WD40
BvWD40-62	473	512	WD40
BvWD40-63	19	68	WD40
BvWD40-63	73	111	WD40
BvWD40-63	115	155	WD40
BvWD40-63	207	246	WD40
BvWD40-63	249	288	WD40
BvWD40-63	291	330	WD40
BvWD40-63	542	760	DUF3337
BvWD40-64	178	213	WD40
BvWD40-64	363	403	WD40
BvWD40-64	421	464	WD40
BvWD40-64	512	746	BCAS3
BvWD40-65	156	195	WD40
BvWD40-65	217	256	WD40
BvWD40-65	259	298	WD40
BvWD40-65	301	339	WD40
BvWD40-65	341	379	WD40
BvWD40-65	417	458	WD40
BvWD40-66	428	467	WD40
BvWD40-66	540	578	WD40
BvWD40-66	581	620	WD40
BvWD40-66	623	661	WD40
BvWD40-66	668	714	WD40
BvWD40-66	715	756	WD40
BvWD40-67	103	142	WD40
BvWD40-67	145	185	WD40
BvWD40-67	209	251	WD40
BvWD40-67	265	304	WD40
BvWD40-67	309	350	WD40
BvWD40-67	354	394	WD40
BvWD40-68	242	282	WD40
BvWD40-68	364	401	WD40
BvWD40-69	22	62	WD40
BvWD40-69	64	112	WD40
BvWD40-69	115	154	WD40
BvWD40-69	157	198	WD40
BvWD40-69	202	242	WD40
BvWD40-69	244	283	WD40
BvWD40-70	120	159	WD40
BvWD40-70	176	215	WD40
BvWD40-70	221	259	WD40
BvWD40-70	270	305	WD40
BvWD40-70	308	348	WD40
BvWD40-70	396	436	WD40
BvWD40-71	1	37	WD40
BvWD40-71	46	87	WD40
BvWD40-71	97	138	WD40
BvWD40-71	270	309	WD40
BvWD40-72	696	740	WD40
BvWD40-72	751	790	WD40
BvWD40-72	793	833	WD40
BvWD40-72	836	875	WD40
BvWD40-72	879	917	WD40
BvWD40-72	928	967	WD40
BvWD40-72	984	1023	WD40
BvWD40-73	177	218	WD40
BvWD40-73	221	261	WD40
BvWD40-73	264	301	WD40
BvWD40-73	305	344	WD40
BvWD40-73	347	389	WD40
BvWD40-73	435	474	WD40
BvWD40-74	40	76	WD40
BvWD40-74	79	121	WD40
BvWD40-75	460	499	WD40
BvWD40-75	572	611	WD40
BvWD40-75	614	653	WD40
BvWD40-75	655	694	WD40
BvWD40-75	705	745	WD40
BvWD40-75	746	787	WD40
BvWD40-76	203	242	WD40
BvWD40-76	288	328	WD40
BvWD40-77	1	105	uDENN
BvWD40-77	123	307	DENN
BvWD40-77	367	435	dDENN
BvWD40-77	836	887	WD40
BvWD40-77	892	929	WD40
BvWD40-77	932	970	WD40
BvWD40-77	973	1012	WD40
BvWD40-77	1015	1052	WD40
BvWD40-77	1055	1094	WD40
BvWD40-77	1099	1136	WD40
BvWD40-77	1154	1193	WD40
BvWD40-78	1	105	uDENN
BvWD40-78	123	307	DENN
BvWD40-78	367	435	dDENN
BvWD40-78	881	932	WD40
BvWD40-78	937	974	WD40
BvWD40-78	977	1015	WD40
BvWD40-78	1018	1057	WD40
BvWD40-78	1060	1097	WD40
BvWD40-78	1100	1139	WD40
BvWD40-78	1187	1227	WD40
BvWD40-79	1	38	WD40
BvWD40-79	41	80	WD40
BvWD40-79	135	174	WD40
BvWD40-79	177	220	WD40
BvWD40-79	278	317	WD40
BvWD40-80	4	44	WD40
BvWD40-80	52	91	WD40
BvWD40-80	94	133	WD40
BvWD40-80	135	179	WD40
BvWD40-80	182	221	WD40
BvWD40-80	224	261	WD40
BvWD40-80	287	322	WD40
BvWD40-81	2	48	WD40
BvWD40-81	52	91	WD40
BvWD40-81	94	133	WD40
BvWD40-81	136	175	WD40
BvWD40-81	178	224	WD40
BvWD40-81	227	267	WD40
BvWD40-81	427	710	Mcl1_mid
BvWD40-82	256	296	WD40
BvWD40-82	388	426	WD40
BvWD40-82	429	469	WD40
BvWD40-82	477	518	WD40
BvWD40-82	521	563	WD40
BvWD40-83	55	92	WD40
BvWD40-83	106	140	WD40
BvWD40-83	178	217	WD40
BvWD40-83	220	259	WD40
BvWD40-83	266	305	WD40
BvWD40-83	312	349	WD40
BvWD40-83	354	404	WD40
BvWD40-84	55	98	WD40
BvWD40-84	114	151	WD40
BvWD40-84	156	196	WD40
BvWD40-84	201	242	WD40
BvWD40-84	292	341	WD40
BvWD40-85	15	54	WD40
BvWD40-85	57	96	WD40
BvWD40-85	101	140	WD40
BvWD40-85	143	182	WD40
BvWD40-85	185	224	WD40
BvWD40-85	227	269	WD40
BvWD40-85	272	313	WD40
BvWD40-86	76	114	WD40
BvWD40-86	117	155	WD40
BvWD40-86	167	206	WD40
BvWD40-86	214	258	WD40
BvWD40-87	1142	1285	Laminin_G_3
BvWD40-87	2881	2946	PH_BEACH
BvWD40-87	2983	3263	Beach
BvWD40-87	3335	3376	WD40
BvWD40-87	3387	3426	WD40
BvWD40-87	3469	3516	WD40
BvWD40-87	3547	3586	WD40
BvWD40-88	253	292	WD40
BvWD40-88	295	334	WD40
BvWD40-88	337	377	WD40
BvWD40-88	394	432	WD40
BvWD40-88	444	509	WD40
BvWD40-88	542	580	WD40
BvWD40-88	583	623	WD40
BvWD40-88	1484	1586	BROMO
BvWD40-89	45	95	WD40
BvWD40-89	102	145	WD40
BvWD40-89	207	254	WD40
BvWD40-89	289	340	WD40
BvWD40-89	397	436	WD40
BvWD40-89	447	488	WD40
BvWD40-89	576	615	WD40
BvWD40-89	623	662	WD40
BvWD40-89	672	711	WD40
BvWD40-89	717	761	WD40
BvWD40-89	777	826	WD40
BvWD40-90	5	37	LisH
BvWD40-90	318	357	WD40
BvWD40-90	371	414	WD40
BvWD40-90	416	455	WD40
BvWD40-90	458	496	WD40
BvWD40-90	499	538	WD40
BvWD40-90	541	589	WD40
BvWD40-90	592	631	WD40
BvWD40-90	634	672	WD40
BvWD40-91	17	56	WD40
BvWD40-91	104	143	WD40
BvWD40-91	189	228	WD40
BvWD40-91	231	273	WD40
BvWD40-92	3	41	WD40
BvWD40-92	53	92	WD40
BvWD40-92	101	140	WD40
BvWD40-92	143	182	WD40
BvWD40-92	269	324	WD40
BvWD40-92	327	367	WD40
BvWD40-93	51	91	WD40
BvWD40-93	94	133	WD40
BvWD40-93	136	175	WD40
BvWD40-93	178	217	WD40
BvWD40-93	220	262	WD40
BvWD40-93	265	304	WD40
BvWD40-93	307	345	WD40
BvWD40-93	350	389	WD40
BvWD40-94	7	46	WD40
BvWD40-94	49	88	WD40
BvWD40-94	91	130	WD40
BvWD40-94	135	172	WD40
BvWD40-94	176	212	WD40
BvWD40-94	215	256	WD40
BvWD40-94	259	298	WD40
BvWD40-95	20	57	WD40
BvWD40-95	58	95	WD40
BvWD40-95	131	169	WD40
BvWD40-95	172	210	WD40
BvWD40-95	219	258	WD40
BvWD40-95	262	299	WD40
BvWD40-95	310	357	WD40
BvWD40-96	150	405	BOP1NT
BvWD40-96	405	444	WD40
BvWD40-96	447	486	WD40
BvWD40-96	570	607	WD40
BvWD40-96	610	649	WD40
BvWD40-96	653	692	WD40
BvWD40-96	704	748	WD40
BvWD40-97	37	80	WD40
BvWD40-97	196	234	WD40
BvWD40-97	270	309	WD40
BvWD40-97	471	511	WD40
BvWD40-97	529	565	WD40
BvWD40-98	48	87	WD40
BvWD40-98	91	135	WD40
BvWD40-98	136	176	WD40
BvWD40-98	179	218	WD40
BvWD40-98	221	263	WD40
BvWD40-98	269	310	WD40
BvWD40-98	314	354	WD40
BvWD40-98	438	476	WD40
BvWD40-98	481	520	WD40
BvWD40-98	525	563	WD40
BvWD40-98	567	606	WD40
BvWD40-99	82	119	WD40
BvWD40-99	127	167	WD40
BvWD40-99	170	209	WD40
BvWD40-99	212	253	WD40
BvWD40-99	256	296	WD40
BvWD40-99	303	342	WD40
BvWD40-99	464	502	WD40
BvWD40-99	505	543	WD40
BvWD40-99	546	585	WD40
BvWD40-99	588	627	WD40
BvWD40-99	665	903	Utp21
BvWD40-100	76	117	WD40
BvWD40-100	127	172	WD40
BvWD40-100	175	213	WD40
BvWD40-100	264	304	WD40
BvWD40-101	70	111	WD40
BvWD40-101	114	154	WD40
BvWD40-101	190	227	WD40
BvWD40-101	231	269	WD40
BvWD40-101	276	315	WD40
BvWD40-101	322	359	WD40
BvWD40-101	365	407	WD40
BvWD40-102	299	339	WD40
BvWD40-102	343	382	WD40
BvWD40-102	385	426	WD40
BvWD40-102	429	468	WD40
BvWD40-102	472	511	WD40
BvWD40-102	517	558	WD40
BvWD40-102	561	601	WD40
BvWD40-103	2	41	WD40
BvWD40-103	43	81	WD40
BvWD40-103	83	122	WD40
BvWD40-103	125	161	WD40
BvWD40-103	220	256	WD40
BvWD40-104	14	52	WD40
BvWD40-104	60	96	WD40
BvWD40-104	203	243	WD40
BvWD40-104	324	363	WD40
BvWD40-105	31	68	WD40
BvWD40-105	71	115	WD40
BvWD40-105	118	157	WD40
BvWD40-105	200	237	WD40
BvWD40-105	240	289	WD40
BvWD40-106	7	175	ATG16
BvWD40-106	221	260	WD40
BvWD40-106	263	302	WD40
BvWD40-106	305	345	WD40
BvWD40-106	348	386	WD40
BvWD40-106	389	428	WD40
BvWD40-106	431	474	WD40
BvWD40-106	477	516	WD40
BvWD40-107	54	93	WD40
BvWD40-107	96	135	WD40
BvWD40-107	138	177	WD40
BvWD40-107	180	219	WD40
BvWD40-107	398	436	WD40
BvWD40-107	439	479	WD40
BvWD40-107	482	521	WD40
BvWD40-107	536	574	WD40
BvWD40-107	577	616	WD40
BvWD40-107	619	658	WD40
BvWD40-107	661	700	WD40
BvWD40-107	801	904	Utp12
BvWD40-108	61	98	WD40
BvWD40-108	101	143	WD40
BvWD40-108	172	208	WD40
BvWD40-108	211	249	WD40
BvWD40-108	263	303	WD40
BvWD40-108	310	350	WD40
BvWD40-108	363	405	WD40
BvWD40-109	117	270	Raptor_N
BvWD40-109	1028	1083	WD40
BvWD40-109	1086	1130	WD40
BvWD40-109	1137	1183	WD40
BvWD40-109	1186	1227	WD40
BvWD40-109	1232	1275	WD40
BvWD40-109	1279	1318	WD40
BvWD40-109	1320	1366	WD40
BvWD40-110	14	53	WD40
BvWD40-110	60	100	WD40
BvWD40-110	103	141	WD40
BvWD40-110	144	182	WD40
BvWD40-110	185	224	WD40
BvWD40-110	227	266	WD40
BvWD40-110	269	307	WD40
BvWD40-111	231	269	WD40
BvWD40-111	298	337	WD40
BvWD40-111	340	379	WD40
BvWD40-111	382	434	WD40
BvWD40-111	488	525	WD40
BvWD40-112	87	123	WD40
BvWD40-112	258	298	WD40
BvWD40-112	301	342	WD40
BvWD40-113	158	197	WD40
BvWD40-113	200	239	WD40
BvWD40-113	242	281	WD40
BvWD40-113	284	323	WD40
BvWD40-113	326	364	WD40
BvWD40-113	367	406	WD40
BvWD40-113	418	456	WD40
BvWD40-114	66	107	WD40
BvWD40-114	110	149	WD40
BvWD40-114	152	193	WD40
BvWD40-114	304	351	WD40
BvWD40-115	115	151	WD40
BvWD40-115	155	196	WD40
BvWD40-115	202	254	WD40
BvWD40-115	257	297	WD40
BvWD40-115	304	343	WD40
BvWD40-115	380	425	WD40
BvWD40-115	428	467	WD40
BvWD40-116	154	193	WD40
BvWD40-116	203	240	WD40
BvWD40-116	252	295	WD40
BvWD40-116	299	343	WD40
BvWD40-116	350	389	WD40
BvWD40-116	444	488	WD40
BvWD40-117	41	73	LisH
BvWD40-117	74	131	CTLH
BvWD40-117	236	275	WD40
BvWD40-117	281	320	WD40
BvWD40-117	323	364	WD40
BvWD40-117	366	406	WD40
BvWD40-117	408	446	WD40
BvWD40-117	450	492	WD40
BvWD40-117	495	535	WD40
BvWD40-118	8	40	LisH
BvWD40-118	454	492	WD40
BvWD40-118	495	534	WD40
BvWD40-118	538	578	WD40
BvWD40-118	581	617	WD40
BvWD40-118	620	658	WD40
BvWD40-118	661	700	WD40
BvWD40-118	702	740	WD40
BvWD40-119	98	138	FBOX
BvWD40-119	172	216	WD40
BvWD40-119	219	256	WD40
BvWD40-119	273	309	WD40
BvWD40-119	312	347	WD40
BvWD40-119	350	390	WD40
BvWD40-119	398	435	WD40
BvWD40-119	458	495	WD40
BvWD40-120	77	119	WD40
BvWD40-120	122	163	WD40
BvWD40-120	209	250	WD40
BvWD40-120	367	405	WD40
BvWD40-121	2	41	WD40
BvWD40-121	55	94	WD40
BvWD40-121	114	153	WD40
BvWD40-121	156	195	WD40
BvWD40-121	250	322	WD40
BvWD40-121	325	365	WD40
BvWD40-121	679	879	Hira
BvWD40-122	74	111	WD40
BvWD40-122	116	155	WD40
BvWD40-122	206	245	WD40
BvWD40-122	265	301	WD40
BvWD40-122	491	642	Pro_isomerase
BvWD40-123	19	87	CAF1C_H4-bd
BvWD40-123	161	201	WD40
BvWD40-123	243	283	WD40
BvWD40-123	287	328	WD40
BvWD40-123	337	377	WD40
BvWD40-123	396	443	WD40
BvWD40-124	4	44	WD40
BvWD40-124	47	86	WD40
BvWD40-124	89	128	WD40
BvWD40-124	131	170	WD40
BvWD40-124	173	212	WD40
BvWD40-124	215	253	WD40
BvWD40-124	658	816	Katainin_con80
BvWD40-125	3	43	WD40
BvWD40-125	48	85	WD40
BvWD40-125	91	130	WD40
BvWD40-125	133	174	WD40
BvWD40-125	279	321	WD40
BvWD40-125	328	373	WD40
BvWD40-125	440	511	zd_UDP
BvWD40-125	702	1418	Cellulose_synt
BvWD40-125	1091	1250	Glyco_rans_2_3
BvWD40-126	3	49	WD40
BvWD40-126	51	89	WD40
BvWD40-126	92	136	WD40
BvWD40-126	261	463	ANAPC4
BvWD40-127	1	34	WD40
BvWD40-127	40	79	WD40
BvWD40-127	82	121	WD40
BvWD40-127	124	163	WD40
BvWD40-127	166	205	WD40
BvWD40-127	251	291	WD40
BvWD40-128	52	91	WD40
BvWD40-128	102	140	WD40
BvWD40-128	144	182	WD40
BvWD40-128	234	273	WD40
BvWD40-129	14	61	WD40
BvWD40-129	83	124	WD40
BvWD40-129	141	191	WD40
BvWD40-129	194	233	WD40
BvWD40-129	236	281	WD40
BvWD40-129	322	360	WD40
BvWD40-130	47	95	WD40
BvWD40-130	164	207	WD40
BvWD40-130	218	258	WD40
BvWD40-130	261	301	WD40
BvWD40-130	305	347	WD40
BvWD40-131	9	41	LisH
BvWD40-131	341	380	WD40
BvWD40-131	383	422	WD40
BvWD40-131	423	466	WD40
BvWD40-131	469	505	WD40
BvWD40-131	508	546	WD40
BvWD40-131	550	589	WD40
BvWD40-131	592	631	WD40
BvWD40-132	38	75	RING
BvWD40-132	342	380	WD40
BvWD40-132	390	430	WD40
BvWD40-132	433	473	WD40
BvWD40-132	502	543	WD40
BvWD40-132	547	585	WD40
BvWD40-132	588	627	WD40
BvWD40-132	630	682	WD40
BvWD40-133	6	46	WD40
BvWD40-133	49	86	WD40
BvWD40-133	88	127	WD40
BvWD40-133	135	171	WD40
BvWD40-133	222	270	WD40
BvWD40-134	13	55	WD40
BvWD40-134	64	102	WD40
BvWD40-134	106	144	WD40
BvWD40-134	147	183	WD40
BvWD40-134	188	227	WD40
BvWD40-134	234	278	WD40
BvWD40-135	113	152	WD40
BvWD40-135	192	229	WD40
BvWD40-135	236	273	WD40
BvWD40-135	276	313	WD40
BvWD40-135	317	360	WD40
BvWD40-135	363	400	WD40
BvWD40-136	29	53	ZnF_C3H1
BvWD40-136	113	139	ZnF_C3H1
BvWD40-136	144	183	WD40
BvWD40-136	223	260	WD40
BvWD40-136	267	304	WD40
BvWD40-136	307	344	WD40
BvWD40-136	348	391	WD40
BvWD40-136	394	431	WD40
BvWD40-137	1	34	WD40
BvWD40-137	168	208	WD40
BvWD40-137	211	255	WD40
BvWD40-138	2	39	WD40
BvWD40-138	45	86	WD40
BvWD40-138	92	133	WD40
BvWD40-138	139	192	WD40
BvWD40-138	199	242	WD40
BvWD40-138	248	287	WD40
BvWD40-139	4	36	LisH
BvWD40-139	34	92	CTLH
BvWD40-139	347	386	WD40
BvWD40-139	407	447	WD40
BvWD40-139	453	494	WD40
BvWD40-139	497	538	WD40
BvWD40-139	543	584	WD40
BvWD40-139	587	627	WD40
BvWD40-139	630	671	WD40
BvWD40-139	835	871	WD40
BvWD40-139	874	914	WD40
BvWD40-139	917	956	WD40
BvWD40-139	1008	1049	WD40
BvWD40-140	5	47	WD40
BvWD40-140	50	89	WD40
BvWD40-140	92	130	WD40
BvWD40-140	134	174	WD40
BvWD40-140	177	214	WD40
BvWD40-140	217	256	WD40
BvWD40-140	259	298	WD40
BvWD40-141	8	40	LisH
BvWD40-141	557	596	WD40
BvWD40-141	599	638	WD40
BvWD40-141	642	682	WD40
BvWD40-141	724	762	WD40
BvWD40-141	769	808	WD40
BvWD40-141	810	849	WD40
BvWD40-142	27	294	Pkinase
BvWD40-142	538	568	HEAT
BvWD40-142	1125	1164	WD40
BvWD40-142	1175	1212	WD40
BvWD40-142	1278	1316	WD40
BvWD40-142	1423	1457	WD40
BvWD40-142	1506	1551	WD40
BvWD40-143	5	45	WD40
BvWD40-143	48	87	WD40
BvWD40-143	90	129	WD40
BvWD40-143	132	171	WD40
BvWD40-143	174	213	WD40
BvWD40-143	216	254	WD40
BvWD40-143	635	793	Katainin_con80
BvWD40-144	2	39	WD40
BvWD40-144	44	85	WD40
BvWD40-144	91	132	WD40
BvWD40-144	138	191	WD40
BvWD40-144	198	241	WD40
BvWD40-144	247	286	WD40
BvWD40-145	51	90	WD40
BvWD40-145	96	136	WD40
BvWD40-145	139	179	WD40
BvWD40-145	182	222	WD40
BvWD40-145	226	266	WD40
BvWD40-145	270	310	WD40
BvWD40-146	45	82	RING
BvWD40-146	348	392	WD40
BvWD40-146	406	442	WD40
BvWD40-146	445	485	WD40
BvWD40-146	486	527	WD40
BvWD40-146	531	569	WD40
BvWD40-146	572	611	WD40
BvWD40-146	626	665	WD40
BvWD40-147	170	216	WD40
BvWD40-147	410	462	WD40
BvWD40-147	465	502	WD40
BvWD40-148	42	81	WD40
BvWD40-148	84	126	WD40
BvWD40-148	131	171	WD40
BvWD40-148	187	226	WD40
BvWD40-148	238	282	WD40
BvWD40-148	301	343	WD40
BvWD40-148	346	385	WD40
BvWD40-149	216	262	WD40
BvWD40-149	291	330	WD40
BvWD40-149	333	372	WD40
BvWD40-149	375	427	WD40
BvWD40-149	477	514	WD40
BvWD40-150	83	122	WD40
BvWD40-150	171	207	WD40
BvWD40-150	609	756	CLH
BvWD40-150	870	943	RING
BvWD40-151	55	95	WD40
BvWD40-151	98	137	WD40
BvWD40-151	192	232	WD40
BvWD40-151	238	274	WD40
BvWD40-151	278	317	WD40
BvWD40-151	319	360	WD40
BvWD40-151	361	447	Sof1
BvWD40-152	2	38	WD40
BvWD40-152	43	82	WD40
BvWD40-152	87	126	WD40
BvWD40-152	132	172	WD40
BvWD40-152	193	232	WD40
BvWD40-152	327	371	WD40
BvWD40-153	38	73	WD40
BvWD40-153	112	152	WD40
BvWD40-153	231	270	WD40
BvWD40-153	281	321	WD40
BvWD40-153	340	378	WD40
BvWD40-154	43	82	WD40
BvWD40-154	86	127	WD40
BvWD40-154	132	172	WD40
BvWD40-154	175	225	WD40
BvWD40-154	242	281	WD40
BvWD40-154	322	364	WD40
BvWD40-154	367	406	WD40
BvWD40-155	16	87	CAF1C_H4-bd
BvWD40-155	97	136	WD40
BvWD40-155	144	184	WD40
BvWD40-155	193	233	WD40
BvWD40-155	237	277	WD40
BvWD40-155	281	321	WD40
BvWD40-155	338	378	WD40
BvWD40-156	2	37	WD40
BvWD40-156	40	79	WD40
BvWD40-156	82	121	WD40
BvWD40-156	124	163	WD40
BvWD40-156	193	232	WD40
BvWD40-156	237	276	WD40
BvWD40-156	279	317	WD40
BvWD40-156	337	769	Coartomer_WD40AD
BvWD40-156	815	1220	COPI_C
BvWD40-157	174	221	WD40
BvWD40-157	225	264	WD40
BvWD40-157	267	306	WD40
BvWD40-157	309	347	WD40
BvWD40-157	418	454	WD40
BvWD40-157	459	498	WD40
BvWD40-158	68	107	WD40
BvWD40-158	110	149	WD40
BvWD40-158	159	199	WD40
BvWD40-158	206	247	WD40
BvWD40-158	251	290	WD40
BvWD40-158	293	337	WD40
BvWD40-158	343	383	WD40
BvWD40-159	7	45	WD40
BvWD40-159	54	98	WD40
BvWD40-159	101	138	WD40
BvWD40-159	139	177	WD40
BvWD40-159	178	216	WD40
BvWD40-159	218	256	WD40
BvWD40-159	257	294	WD40
BvWD40-159	339	450	PFU
BvWD40-159	487	751	PUL
BvWD40-160	63	103	WD40
BvWD40-160	106	145	WD40
BvWD40-160	147	188	WD40
BvWD40-160	191	230	WD40
BvWD40-160	233	275	WD40
BvWD40-160	277	317	WD40
BvWD40-160	320	358	WD40
BvWD40-160	361	400	WD40
BvWD40-161	4	36	LisH
BvWD40-161	34	92	CTLH
BvWD40-161	343	382	WD40
BvWD40-161	404	443	WD40
BvWD40-161	449	490	WD40
BvWD40-161	493	534	WD40
BvWD40-161	537	580	WD40
BvWD40-161	583	623	WD40
BvWD40-161	834	871	WD40
BvWD40-161	874	914	WD40
BvWD40-161	917	956	WD40
BvWD40-161	1008	1049	WD40
BvWD40-161	1070	1102	WD40
BvWD40-162	40	80	WD40
BvWD40-162	83	120	WD40
BvWD40-162	130	169	WD40
BvWD40-162	338	378	WD40
BvWD40-162	381	420	WD40
BvWD40-162	423	462	WD40
BvWD40-162	465	506	WD40
BvWD40-162	509	548	WD40
BvWD40-162	552	590	WD40
BvWD40-162	613	652	WD40
BvWD40-162	793	898	Utp12
BvWD40-163	4	43	WD40
BvWD40-163	46	85	WD40
BvWD40-163	88	127	WD40
BvWD40-163	131	171	WD40
BvWD40-163	174	215	WD40
BvWD40-163	218	257	WD40
BvWD40-163	319	764	Coatomer_WD40AD
BvWD40-164	16	55	WD40
BvWD40-164	64	102	WD40
BvWD40-164	106	144	WD40
BvWD40-164	147	183	WD40
BvWD40-164	188	227	WD40
BvWD40-164	232	276	WD40
BvWD40-165	1	36	WD40
BvWD40-165	39	77	WD40
BvWD40-165	87	130	WD40
BvWD40-166	22	61	WD40
BvWD40-166	101	138	WD40
BvWD40-166	145	182	WD40
BvWD40-167	1	38	WD40
BvWD40-167	44	84	WD40
BvWD40-168	23	62	WD40
BvWD40-168	71	106	WD40
BvWD40-168	109	148	WD40
BvWD40-169	26	65	WD40
BvWD40-169	68	104	WD40
BvWD40-169	108	171	BING4CT
BvWD40-170	22	62	WD40
BvWD40-171	65	105	WD40
BvWD40-171	108	147	WD40
BvWD40-172	89	125	WD40
BvWD40-172	184	226	WD40
BvWD40-172	229	269	WD40
BvWD40-172	276	315	WD40
BvWD40-172	353	398	WD40
BvWD40-172	401	440	WD40
BvWD40-173	141	193	WD40
BvWD40-173	194	237	WD40
BvWD40-173	246	286	WD40
BvWD40-173	333	371	WD40
BvWD40-173	380	418	WD40
BvWD40-174	8	45	WD40
BvWD40-174	52	89	WD40
BvWD40-174	92	129	WD40
BvWD40-174	133	176	WD40
BvWD40-174	179	216	WD40
BvWD40-175	68	105	WD40
BvWD40-175	108	147	WD40
BvWD40-175	161	202	WD40
BvWD40-175	205	243	WD40
BvWD40-175	255	294	WD40
BvWD40-176	48	116	CAF1C_H4-bd
BvWD40-176	149	190	WD40
BvWD40-176	214	253	WD40
BvWD40-176	258	300	WD40
BvWD40-176	304	344	WD40
BvWD40-176	351	391	WD40
BvWD40-177	66	134	CAF1C_H4-bd
BvWD40-177	208	248	WD40
BvWD40-177	281	321	WD40
BvWD40-177	326	366	WD40
BvWD40-177	375	415	WD40
BvWD40-177	433	480	WD40

## Sheet: Sheet3
BvWD40-1	351
BvWD40-2	382
BvWD40-3	678
BvWD40-4	745
BvWD40-5	439
BvWD40-6	2989
BvWD40-7	1014
BvWD40-8	460
BvWD40-9	391
BvWD40-10	3257
BvWD40-11	1211
BvWD40-12	526
BvWD40-13	761
BvWD40-14	880
BvWD40-15	825
BvWD40-16	475
BvWD40-17	563
BvWD40-18	546
BvWD40-19	412
BvWD40-20	526
BvWD40-21	436
BvWD40-22	515
BvWD40-23	1147
BvWD40-24	423
BvWD40-25	698
BvWD40-26	482
BvWD40-27	171
BvWD40-28	291
BvWD40-29	511
BvWD40-30	426
BvWD40-31	409
BvWD40-32	669
BvWD40-33	323
BvWD40-34	930
BvWD40-35	617
BvWD40-36	525
BvWD40-37	446
BvWD40-38	440
BvWD40-39	349
BvWD40-40	616
BvWD40-41	1693
BvWD40-42	523
BvWD40-43	435
BvWD40-44	1659
BvWD40-45	317
BvWD40-46	599
BvWD40-47	710
BvWD40-48	352
BvWD40-49	439
BvWD40-50	899
BvWD40-51	248
BvWD40-52	343
BvWD40-53	346
BvWD40-54	477
BvWD40-55	346
BvWD40-56	370
BvWD40-57	864
BvWD40-58	432
BvWD40-59	1166
BvWD40-60	340
BvWD40-61	1096
BvWD40-62	513
BvWD40-63	764
BvWD40-64	977
BvWD40-65	522
BvWD40-66	921
BvWD40-67	506
BvWD40-68	1366
BvWD40-69	779
BvWD40-70	439
BvWD40-71	326
BvWD40-72	1025
BvWD40-73	499
BvWD40-74	170
BvWD40-75	1033
BvWD40-76	431
BvWD40-77	1198
BvWD40-78	1232
BvWD40-79	327
BvWD40-80	326
BvWD40-81	1011
BvWD40-82	570
BvWD40-83	409
BvWD40-84	348
BvWD40-85	316
BvWD40-86	453
BvWD40-87	3599
BvWD40-88	1586
BvWD40-89	832
BvWD40-90	675
BvWD40-91	328
BvWD40-92	471
BvWD40-93	394
BvWD40-94	299
BvWD40-95	384
BvWD40-96	749
BvWD40-97	811
BvWD40-98	610
BvWD40-99	907
BvWD40-100	354
BvWD40-101	417
BvWD40-102	601
BvWD40-103	326
BvWD40-104	559
BvWD40-105	340
BvWD40-106	516
BvWD40-107	961
BvWD40-108	419
BvWD40-109	1373
BvWD40-110	319
BvWD40-111	562
BvWD40-112	448
BvWD40-113	479
BvWD40-114	382
BvWD40-115	489
BvWD40-116	631
BvWD40-117	549
BvWD40-118	740
BvWD40-119	566
BvWD40-120	459
BvWD40-121	1071
BvWD40-122	645
BvWD40-123	471
BvWD40-124	821
BvWD40-125	1424
BvWD40-126	772
BvWD40-127	354
BvWD40-128	387
BvWD40-129	374
BvWD40-130	435
BvWD40-131	631
BvWD40-132	685
BvWD40-133	341
BvWD40-134	353
BvWD40-135	413
BvWD40-136	444
BvWD40-137	366
BvWD40-138	302
BvWD40-139	1135
BvWD40-140	352
BvWD40-141	849
BvWD40-142	1551
BvWD40-143	798
BvWD40-144	301
BvWD40-145	318
BvWD40-146	668
BvWD40-147	505
BvWD40-148	479
BvWD40-149	547
BvWD40-150	948
BvWD40-151	452
BvWD40-152	381
BvWD40-153	522
BvWD40-154	536
BvWD40-155	393
BvWD40-156	1220
BvWD40-157	503
BvWD40-158	391
BvWD40-159	759
BvWD40-160	405
BvWD40-161	1141
BvWD40-162	903
BvWD40-163	913
BvWD40-164	350
BvWD40-165	258
BvWD40-166	203
BvWD40-167	140
BvWD40-168	148
BvWD40-169	171
BvWD40-170	126
BvWD40-171	170
BvWD40-172	462
BvWD40-173	504
BvWD40-174	229
BvWD40-175	443
BvWD40-176	470
BvWD40-177	510
